# Supplementary material for: Drought specifically downregulates mineral nutrition: Plant ionomic content and associated gene expression
Source: Plant Direct. 2022 Aug 5;6(8):e402. doi: 10.1002/pld3.402 (PMC9356223; doi:10.1002/pld3.402)
Supplement: Supplementary file 2 — Data S3. List of transport‐related and known ionomic genes. [file PLD3-6-e402-s001.xlsx]

## Sheet: List of genes
Gene name	Gene stable ID	Arabidopsis thaliana gene stable ID	Origin	Tair description
BnaA01g00660D	GSBRNA2T00121555001	AT4G37270	Whitt et al. (2020)	Encodes a P1B-type ATPases that is localized to the chloroplast envelope and is involved in the transport of Cu into chloroplasts. It is essential for growth under high light conditions.
BnaA01g03880D	GSBRNA2T00121190001	AT4G33000	Whitt et al. (2020)	Encodes a member of the calcineurin B-like calcium sensor gene family. Mediates salt tolerance by regulating ion homeostasis in Arabidopsis.
BnaA01g06890D	GSBRNA2T00039868001	AT4G30120	Whitt et al. (2020)	encodes a protein similar to Zn-ATPase, a P1B-type ATPases transport zinc
BnaA01g06950D	GSBRNA2T00076840001	AT2G25680	Whitt et al. (2020)	Encodes a high-affinity molybdate transporter. Mutant has reduced concentrations of molybdate in roots and shoots, and reduced shoot and root length when growing on Mo-limited medium.
BnaA01g07000D	GSBRNA2T00076834001	AT4G29950	Amigo2 - GO:0006811	Ypt/Rab-GAP domain of gyp1p superfamily protein;(source:Araport11)
BnaA01g08300D	GSBRNA2T00058107001	AT4G28610	Whitt et al. (2020)	Similar to phosphate starvation response gene from Chlamydomonas. Weakly responsive to phosphate starvation. Acts upstream of PHO2 in phosphate signaling and PHT1;1 in arsenate accumulation. Its expression is responsive to both phosphate (Pi) and phosphite (Phi) in shoots.
BnaA01g12900D	GSBRNA2T00072672001	AT4G23100	Whitt et al. (2020)	Encodes the enzyme glutamate-cysteine ligase catalyzing the first, and rate-limiting, step of glutathione biosynthesis. Required for cell proliferation at the root tip. Involved in susceptibility to the bacterial pathogen Pseudomonas syringae. Mutants are phytoalexin defective.
BnaA01g18580D	GSBRNA2T00021292001	AT4G15430	Amigo2 - GO:0006811	ERD (early-responsive to dehydration stress) family protein;(source:Araport11)
BnaA01g20220D	GSBRNA2T00138485001	AT3G47640	Whitt et al. (2020)	Encodes POPEYE (PYE), a bHLH transcription factor regulating response to iron deficiency in Arabidopsis roots.
BnaA01g21850D	GSBRNA2T00080359001	AT1G58520	Amigo2 - GO:0006811	GDSL-like lipase/acylhydrolase superfamily protein;(source:Araport11)
BnaA01g22070D	GSBRNA2T00026801001	AT3G01310	Whitt et al. (2020)	Encodes a functional VIP1/PPIP5K-type ATP-grasp kinase that is involved in both InsP6 to InsP7 conversion and InsP7 to InsP8 conversion, producing the InsP8 cofactor of the ASK1-COI1-JAZ-jasmonate co-receptor complex. It is the major isoform in plants, is required for jasmonate-dependent defenses, and plays an important role in plant defenses against necrotrophic fungi and insect herbivores.
BnaA01g22080D	GSBRNA2T00026802001	AT3G01310	Whitt et al. (2020)	Encodes a functional VIP1/PPIP5K-type ATP-grasp kinase that is involved in both InsP6 to InsP7 conversion and InsP7 to InsP8 conversion, producing the InsP8 cofactor of the ASK1-COI1-JAZ-jasmonate co-receptor complex. It is the major isoform in plants, is required for jasmonate-dependent defenses, and plays an important role in plant defenses against necrotrophic fungi and insect herbivores.
BnaA01g22220D	GSBRNA2T00026826001	AT1G60160	Amigo2 - GO:0006811	Member of the KT/KUP/HAK family of proton-coupled potassium transporters which have potential effect on cellular expansion.
BnaA01g23170D	GSBRNA2T00083402001	AT1G60960	Whitt et al. (2020)	Encodes a plasma membrane localized zinc/iron transporter.
BnaA01g23840D	GSBRNA2T00002639001	AT3G23430	Whitt et al. (2020)	Encodes a protein with the mainly hydrophilic N-terminal and the C-terminal containing 6 potential membrane-spanning domains. The mutant is deficient in the transfer of phosphate from root epidermal and cortical cells to the xylem. Its expression is repressed by phosphate (Pi) in shoots, and transiently induced by phosphite (Phi) in roots and shoots. PHO is expressed in developing ovules and play…
BnaA01g24020D	GSBRNA2T00058547001	AT3G23210	Whitt et al. (2020)	bHLH34 is a basic helix loop helix transcription factor. It can bind GAGA and E-box cis elements.It is induced by abiotic stressors including ABA, salt and glucose. PGR, a plasma membrane glucose responsive regulator is a target of bHLH34. Involved in Fe regulation.
BnaA01g24360D	GSBRNA2T00056215001	AT3G22910	Amigo2 - GO:0006811	ATPase E1-E2 type family protein / haloacid dehalogenase-like hydrolase family protein;(source:Araport11)
BnaA01g25230D	GSBRNA2T00063826001	AT3G21260	Amigo2 - GO:0006811	Glycolipid transfer protein (GLTP) family protein;(source:Araport11)
BnaA01g25490D	GSBRNA2T00063859001	AT3G20920	Amigo2 - GO:0006811	Encodes an endoplasmic reticulum localized protein with similarity to yeast Sec62p. Mutants display growth defects and significantly reduced fertility. AtSec62 does not complement the thermosensitive phenotype of yeast Sec62 mutants.
BnaA01g26820D	GSBRNA2T00005531001	AT3G18290	Whitt et al. (2020)	Encodes BRUTUS (BTS), a putative E3 ligase protein with metal ion binding and DNA binding domains, which negatively regulates the response to iron deficiency. The mRNA is cell-to-cell mobile.
BnaA01g28310D	GSBRNA2T00010038001	AT3G15990	Amigo2 - GO:0006811	Vascular cambium-localized sulfate transporter, mediates xylem-to-phloem transfer of phosphorus. 2 for its preferential distribution
BnaA01g29870D	GSBRNA2T00076422001	AT3G13320	Whitt et al. (2020)	low affinity calcium antiporter CAX2 The mRNA is cell-to-cell mobile.
BnaA01g30300D	GSBRNA2T00076475001	AT3G12820	Whitt et al. (2020)	Member of the R2R3 factor gene family.
BnaA01g32030D	GSBRNA2T00072864001	AT3G09840	Amigo2 - GO:0006811	Encodes a cell division cycle protein, a member of AAA-type ATPases gene family. Expressed throughout the plant in regions of cell division. Within the cell, sub-cellular localization varies depending on the stage of the cell cycle.Mutants in which the expression of CDC48A is altered show defects in cytokinesis, cell expansion and cell differentiation. The mRNA is cell-to-cell mobile.
BnaA01g32060D	GSBRNA2T00072861001	AT3G09800	Amigo2 - GO:0006811	SNARE-like superfamily protein;(source:Araport11)
BnaA01g35000D	GSBRNA2T00025606001	AT4G19690	Whitt et al. (2020)	The gene encodes Fe2+ transporter protein. It is a member of the Zrt/Irt-like protein (ZIP) family of transporters. AtIRT1 has broad specificity for divalent heavy metals, mediating the transport of zinc, manganese, cobalt and cadmium under Fe-deficient conditions. IRT1 is monoubiquitinated to promote endocytic trafficking. The mRNA is cell-to-cell mobile.
BnaA01g35010D	GSBRNA2T00025607001	AT4G19690	Whitt et al. (2020)	The gene encodes Fe2+ transporter protein. It is a member of the Zrt/Irt-like protein (ZIP) family of transporters. AtIRT1 has broad specificity for divalent heavy metals, mediating the transport of zinc, manganese, cobalt and cadmium under Fe-deficient conditions. IRT1 is monoubiquitinated to promote endocytic trafficking. The mRNA is cell-to-cell mobile.
BnaA01g35020D	GSBRNA2T00025608001	AT4G19690	Whitt et al. (2020)	The gene encodes Fe2+ transporter protein. It is a member of the Zrt/Irt-like protein (ZIP) family of transporters. AtIRT1 has broad specificity for divalent heavy metals, mediating the transport of zinc, manganese, cobalt and cadmium under Fe-deficient conditions. IRT1 is monoubiquitinated to promote endocytic trafficking. The mRNA is cell-to-cell mobile.
BnaA01g35030D	GSBRNA2T00025609001	AT4G19690	Whitt et al. (2020)	The gene encodes Fe2+ transporter protein. It is a member of the Zrt/Irt-like protein (ZIP) family of transporters. AtIRT1 has broad specificity for divalent heavy metals, mediating the transport of zinc, manganese, cobalt and cadmium under Fe-deficient conditions. IRT1 is monoubiquitinated to promote endocytic trafficking. The mRNA is cell-to-cell mobile.
BnaA01g37050D	GSBRNA2T00029972001	AT3G14280	Whitt et al. (2020)	LL-diaminopimelate aminotransferase;(source:Araport11)
BnaA02g00130D	GSBRNA2T00143560001	AT5G09690	Whitt et al. (2020)	Transmembrane magnesium transporter. One of nine family members. Loss of function mutants exhibit poor growth under magnesium stress conditions. Splice variant AT5G09690.1 (386 aa) is a functional transporter while AT5G09690.4 (371 aa) does not have transporter activity.
BnaA02g01840D	GSBRNA2T00143358001	AT5G13740	Whitt et al. (2020)	Encodes ZIF1 (ZINC-INDUCED FACILITATOR1), a member of the Major Facilitator Superfamily (MFS) of membrane proteins which are found in all organisms and transport a wide range of small, organic molecules. Involved in a mechanism of Zn sequestration, possibly by transport of a Zn ligand or Zn-ligand complex into vacuoles. The mRNA is cell-to-cell mobile.
BnaA02g03500D	GSBRNA2T00143161001	AT5G17290	Whitt et al. (2020)	Autophagy protein ATG5. Forms a conjugate with ATG12 with an essential role in plant nutrient recycling. Mutants missing ATG5 display early senescence and are hypersensitive to nitrogen or carbon starvation, accompanied by a more rapid loss of organellar and cytoplasmic proteins.
BnaA02g04500D	GSBRNA2T00081103001	AT5G19820	Amigo2 - GO:0006811	Encodes an importin that transports HYL1, a component of the microprocessor, from the cytoplasm to the nucleus to constitute functional microprocessor, thereby affecting miRNA processing. Knockdown amiR mutants significantly reduced nuclear portion of HYL1 protein and correspondingly compromised the pri-miRNA processing in the nucleus.KETCH1 may protect RPs from the 26S proteasome-mediated degrad…
BnaA02g04620D	GSBRNA2T00081117001	AT5G19980	Amigo2 - GO:0006811	Encodes a Golgi-localized nucleotide-sugar transporter.
BnaA02g05020D	GSBRNA2T00081350001	AT5G20670	Amigo2 - GO:0006811	DUF1677 family protein (DUF1677);(source:Araport11)
BnaA02g07170D	GSBRNA2T00052695001	AT5G59030	Whitt et al. (2020)	encodes a putative copper transport protein that contains copper-binding motif and functionally complements in copper-transport defective yeast strains
BnaA02g09450D	GSBRNA2T00041393001	AT5G54780	Amigo2 - GO:0006811	Ypt/Rab-GAP domain of gyp1p superfamily protein;(source:Araport11)
BnaA02g09500D	GSBRNA2T00041401001	AT5G54680	Whitt et al. (2020)	basic helix-loop-helix (bHLH) DNA-binding superfamily protein;(source:Araport11)
BnaA02g10440D	GSBRNA2T00036836001	AT5G53130	Whitt et al. (2020)	member of Cyclic nucleotide gated channel family
BnaA02g11800D	GSBRNA2T00090909001	AT5G49890	Amigo2 - GO:0006811	member of Anion channel protein family
BnaA02g12350D	GSBRNA2T00090986001	AT1G66080	Amigo2 - GO:0006811	Encodes a glucose-regulated protein that binds to the promoters of glucose-regulated heat shock responsive genes and promotes chromatin acetylation. HLP1 is required in maintaining histone H3K acetylation and H3K4 methylation marks at the promoters of heat shock protein genes in providing thermotolerance/thermomemory response.
BnaA02g13730D	GSBRNA2T00070235001	AT1G68320	Whitt et al. (2020)	putative transcription factor: R2R3-MYB transcription family. Involved in regulation of phosphate starvation responses and gibberellic acid biosynthesis.
BnaA02g15360D	GSBRNA2T00116501001	AT1G71200	Whitt et al. (2020)	bHLH160 transcription factor. Induced by copper deficiency and seems to mediate copper uptake along with SPL7. Alternative splicing variant in response to MeJa treatment has potential novel function where it can dimerize but not bind DNA, resulting in a function opposite of the primary isoform.
BnaA02g17720D	GSBRNA2T00082945001	AT1G76800	Amigo2 - GO:0006811	The gene encodes nodulin-like2 whose transcript abundance was repressed under conditions of Fe-deficient growth.
BnaA02g18110D	GSBRNA2T00083094001	AT1G76430	Whitt et al. (2020)	Encodes Pht1;9, a member of the Pht1 family of phosphate transporters which include: Pht1;1/At5g43350, Pht1;2/At5g43370, Pht1;3/At5g43360, Pht1;4/At2g38940, Pht1;5/At2g32830, Pht1;6/At5g43340, Pht1;7/At3g54700, Pht1;8/At1g20860, Pht1;9/At1g76430 (Plant Journal 2002, 31:341).
BnaA02g19440D	GSBRNA2T00010236001	AT1G80760	Whitt et al. (2020)	Encodes a protein with boron transporter activity. It helps to preferentially direct boron to young developing tissues in the shoot, such as immature leaves, under low boron conditions. This boron channel appears to be impermeable to water, unlike the closely related NIP5;1 boron transporter. This protein also allows the transport of glycerol, urea, and formimide but not larger uncharged solutes …
BnaA02g22030D	GSBRNA2T00029290001	AT4G10380	Whitt et al. (2020)	Boric acid channel. Essential for efficient boron uptake and plant development under boron limitation. Also functions in arsenite transport and tolerance. Localized preferentially in outer membrane domains of root cells.
BnaA02g22480D	GSBRNA2T00084825001	AT5G44070	Whitt et al. (2020)	Phytochelatin synthase gene confers tolerance to cadmium ions. Catalyzes phytochelatin (PC) synthesis from glutathione (GSH) in the presence of Cd2+, Zn2+, Cu2+ and Fe3+, but not by Co2+ or Ni2+. The mRNA is cell-to-cell mobile.
BnaA02g23880D	GSBRNA2T00035144001	AT5G45380	Amigo2 - GO:0006811	urea-proton symporter DEGRADATION OF UREA 3 (DUR3);(source:Araport11)
BnaA02g24690D	GSBRNA2T00063399001	AT5G46800	Amigo2 - GO:0006811	Seedling lethal mutation; Mitochondrial Carnitine Acyl Carrier-Like Protein
BnaA02g25920D	GSBRNA2T00030910001	AT2G01770	Whitt et al. (2020)	Encodes an iron transporter required for iron sequestration into vacuoles. Expressed in developing embryo and seed. Localized in the vacuolar membrane.
BnaA02g26600D	GSBRNA2T00030810001	AT2G02860	Amigo2 - GO:0006811	encodes a sucrose transporter in sieve elements and a number of sink tissues and cell types. Gene expression is induced by wounding.
BnaA02g27130D	GSBRNA2T00069601001	AT2G01170	Amigo2 - GO:0006811	Encodes a bidirectional amino acid transporter that can transport ala, arg, glu and lys, GABA but not pro with both export and import activity. Its expression is localized in the vascular tissues suggesting a function in amino acids export from the phloem into sink tissue.
BnaA02g27940D	GSBRNA2T00072291001	AT5G54680	Whitt et al. (2020)	basic helix-loop-helix (bHLH) DNA-binding superfamily protein;(source:Araport11)
BnaA02g28670D	GSBRNA2T00056154001	AT3G27170	Amigo2 - GO:0006811	member of Anion channel protein family The mRNA is cell-to-cell mobile.
BnaA02g34200D	GSBRNA2T00047495001	AT5G64410	Amigo2 - GO:0006811	oligopeptide transporter
BnaA02g34630D	GSBRNA2T00004981001	AT3G01310	Whitt et al. (2020)	Encodes a functional VIP1/PPIP5K-type ATP-grasp kinase that is involved in both InsP6 to InsP7 conversion and InsP7 to InsP8 conversion, producing the InsP8 cofactor of the ASK1-COI1-JAZ-jasmonate co-receptor complex. It is the major isoform in plants, is required for jasmonate-dependent defenses, and plays an important role in plant defenses against necrotrophic fungi and insect herbivores.
BnaA02g34640D	GSBRNA2T00004983001	AT3G01310	Whitt et al. (2020)	Encodes a functional VIP1/PPIP5K-type ATP-grasp kinase that is involved in both InsP6 to InsP7 conversion and InsP7 to InsP8 conversion, producing the InsP8 cofactor of the ASK1-COI1-JAZ-jasmonate co-receptor complex. It is the major isoform in plants, is required for jasmonate-dependent defenses, and plays an important role in plant defenses against necrotrophic fungi and insect herbivores.
BnaA02g35410D	GSBRNA2T00043969001	AT5G55930	Amigo2 - GO:0006811	oligopeptide transporter
BnaA02g36240D	GSBRNA2T00043751001	AT1G80830	Whitt et al. (2020)	Thought to be involved in iron homeostasis. Induced in leaves in response to iron deficiency. Transgenic plants accumulate toxic levels of iron. Gene complements yeast iron uptake mutants.
BnaA02g36290D	GSBRNA2T00057706001	AT1G80760	Whitt et al. (2020)	Encodes a protein with boron transporter activity. It helps to preferentially direct boron to young developing tissues in the shoot, such as immature leaves, under low boron conditions. This boron channel appears to be impermeable to water, unlike the closely related NIP5;1 boron transporter. This protein also allows the transport of glycerol, urea, and formimide but not larger uncharged solutes …
BnaA02g36580D	GSBRNA2T00026206001	AT5G45380	Amigo2 - GO:0006811	urea-proton symporter DEGRADATION OF UREA 3 (DUR3);(source:Araport11)
BnaA02g36970D	GSBRNA2T00011742001	AT2G03590	Amigo2 - GO:0006811	Encodes a member of a class of allantoin transporters.
BnaA03g00850D	GSBRNA2T00049274001	AT5G03340	Amigo2 - GO:0006811	ATPase, AAA-type, CDC48 protein;(source:Araport11)
BnaA03g00900D	GSBRNA2T00049280001	AT5G03455	Whitt et al. (2020)	Encodes a homolog of yeast cell cycle regulator CDC25. It has a sole catalytic domain and devoid of the N-terminal regulatory region found in the human CDC25 and is capable of reducing the mitotic cell length of transformed fission yeast. Non-plant CDC25 proteins have been shown to do this. However, the gene is more or less constant, regardless of whether the tissue examined contained proliferati…
BnaA03g00920D	GSBRNA2T00049283001	AT5G03520	Amigo2 - GO:0006811	GTPase that colocalizes with golgi and plasma membranes.
BnaA03g00930D	GSBRNA2T00049285001	AT5G03555	Amigo2 - GO:0006811	Encodes PLUTO (plastidic nucleobase transporter), a member of the Nucleobase:Cation-Symporter1 protein family, capable of transporting purine and pyrimidine nucleobases.
BnaA03g00950D	GSBRNA2T00049287001	AT5G03570	Whitt et al. (2020)	Encodes FPN2, a tonoplast localized nickel transport protein. FPN2 is one of the Arabidopsis orthologs (AT2G38460/IREG1/FPN1 and AT5G03570/IREG2/FPN2) the iron efflux transporter ferroportin (FPN) identified in animals.
BnaA03g01670D	GSBRNA2T00049377001	AT5G05670	Amigo2 - GO:0006811	signal recognition particle binding protein;(source:Araport11)
BnaA03g04470D	GSBRNA2T00129939001	AT5G13740	Whitt et al. (2020)	Encodes ZIF1 (ZINC-INDUCED FACILITATOR1), a member of the Major Facilitator Superfamily (MFS) of membrane proteins which are found in all organisms and transport a wide range of small, organic molecules. Involved in a mechanism of Zn sequestration, possibly by transport of a Zn ligand or Zn-ligand complex into vacuoles. The mRNA is cell-to-cell mobile.
BnaA03g05170D	GSBRNA2T00130018001	AT5G15070	Whitt et al. (2020)	Encodes a functional VIP1/PPIP5K-type ATP-grasp kinase that is involved in both InsP6 to InsP7 conversion and InsP7 to InsP8 conversion. It is the minor isoform in plants and is expressed in pollen.
BnaA03g09580D	GSBRNA2T00148739001	AT5G59030	Whitt et al. (2020)	encodes a putative copper transport protein that contains copper-binding motif and functionally complements in copper-transport defective yeast strains
BnaA03g10180D	GSBRNA2T00148669001	AT5G57620	Whitt et al. (2020)	MYB36 is a transcriptional regulator that acts to promote differentiation of the endodermis during root development. It promotes the development the Casparian band in part by regulating the expression of genes involved in localizing lignin biosynthetic machinery to the Casparian band. MYB36 binds to and regulates the expression of factors involved in producing the Casparian band including CASP1, …
BnaA03g11690D	GSBRNA2T00075847001	AT5G54800	Amigo2 - GO:0006811	Encodes glucose6-Phosphate/phosphate transporter 1. Essential for pollen maturation and embryo sac development. The mRNA is cell-to-cell mobile.
BnaA03g11750D	GSBRNA2T00075853001	AT5G54680	Whitt et al. (2020)	basic helix-loop-helix (bHLH) DNA-binding superfamily protein;(source:Araport11)
BnaA03g21650D	GSBRNA2T00138903001	AT2G47160	Whitt et al. (2020)	Encodes a key transporter under boron (B) limitation in the soil. Protein accumulates in shoots and roots under conditions of boron deficiency and is degraded within several hours of restoring boron supply. Localized to the plasma membrane under B limitation, and to the cytoplasm after B application before degradation. Protein is transferred via the endosomes to the vacuole for degradation. Local…
BnaA03g22200D	GSBRNA2T00138840001	AT2G28160	Whitt et al. (2020)	Encodes a putative transcription factor that regulates iron uptake responses. mRNA is detected in the outer cell layers of the root and accumulates in response to iron deficiency. The expression of many iron-regulated genes is dependent on FIT1. It specifically regulates FRO2 at the level of mRNA accumulation and IRT1 at the level of protein accumulation.Similar to FER in tomato and is a regulato…
BnaA03g23040D	GSBRNA2T00138742001	AT2G23150	Whitt et al. (2020)	Encodes a member of the Nramp2 metal transporter family; like its homolog Atnramp4, localized in vacuolar membrane. Seedlings of double mutant, atnramp3-1 atnramp4-1, were arrested at early germination.
BnaA03g23200D	GSBRNA2T00138720001	AT2G23240	Whitt et al. (2020)	AtMT4b is a member of Type 4 metallothionein (MT) genes. It is involved in the early develoment of the embryo and in the accumulation of metal ions especially Zn in the seeds.
BnaA03g24340D	GSBRNA2T00151447001	AT4G10310	Whitt et al. (2020)	encodes a sodium transporter (HKT1) expressed in xylem parenchyma cells. Mutants over-accumulate sodium in shoot tissue and have increased sodium in the xylem sap and reduced sodium in phloem sap and roots.
BnaA03g24370D	GSBRNA2T00151450001	AT4G10380	Whitt et al. (2020)	Boric acid channel. Essential for efficient boron uptake and plant development under boron limitation. Also functions in arsenite transport and tolerance. Localized preferentially in outer membrane domains of root cells.
BnaA03g26050D	GSBRNA2T00151663001	AT4G02780	Whitt et al. (2020)	Catalyzes the conversion of geranylgeranyl pyrophosphate (GGPP) to copalyl pyrophosphate (CPP) of gibberellin biosynthesis
BnaA03g27510D	GSBRNA2T00112089001	AT3G01310	Whitt et al. (2020)	Encodes a functional VIP1/PPIP5K-type ATP-grasp kinase that is involved in both InsP6 to InsP7 conversion and InsP7 to InsP8 conversion, producing the InsP8 cofactor of the ASK1-COI1-JAZ-jasmonate co-receptor complex. It is the major isoform in plants, is required for jasmonate-dependent defenses, and plays an important role in plant defenses against necrotrophic fungi and insect herbivores.
BnaA03g30310D	GSBRNA2T00111753001	AT3G08040	Whitt et al. (2020)	Encodes a member of the MATE (multidrug and toxin efflux family), expressed in roots but not shoots. Mutants accumulate excess iron, manganese and zinc, and express root Fe(III) chelatase activity even under iron sufficiency conditions. FRD3 is likely to function in root xylem loading of an iron chelator or other factor necessary for efficient iron uptake out of the xylem or apoplastic space and …
BnaA03g30320D	GSBRNA2T00111752001	AT3G08040	Whitt et al. (2020)	Encodes a member of the MATE (multidrug and toxin efflux family), expressed in roots but not shoots. Mutants accumulate excess iron, manganese and zinc, and express root Fe(III) chelatase activity even under iron sufficiency conditions. FRD3 is likely to function in root xylem loading of an iron chelator or other factor necessary for efficient iron uptake out of the xylem or apoplastic space and …
BnaA03g30330D	GSBRNA2T00111750001	AT3G08040	Whitt et al. (2020)	Encodes a member of the MATE (multidrug and toxin efflux family), expressed in roots but not shoots. Mutants accumulate excess iron, manganese and zinc, and express root Fe(III) chelatase activity even under iron sufficiency conditions. FRD3 is likely to function in root xylem loading of an iron chelator or other factor necessary for efficient iron uptake out of the xylem or apoplastic space and …
BnaA03g32470D	GSBRNA2T00111493001	AT3G12820	Whitt et al. (2020)	Member of the R2R3 factor gene family.
BnaA03g32760D	GSBRNA2T00137707001	AT3G13320	Whitt et al. (2020)	low affinity calcium antiporter CAX2 The mRNA is cell-to-cell mobile.
BnaA03g33870D	GSBRNA2T00137568001	AT3G15380	Whitt et al. (2020)	Encodes a member of a choline transporter-like protein family that facilitates choline transport, localizes to the trans-Golgi network, and during cytokinesis is associated with the phragmoplast. Loss-of-function results in an altered choline metabolite profile, defects in sieve plate and sieve pore formation and impaired phloem transport.
BnaA03g36860D	GSBRNA2T00154839001	AT3G22890	Whitt et al. (2020)	encodes ATP sulfurylase, the first enzyme in the sulfate assimilation pathway of Arabidopsis. It may also participate in selenium metabolism. The mRNA is cell-to-cell mobile.
BnaA03g38370D	GSBRNA2T00155029001	AT2G13540	Whitt et al. (2020)	Encodes a nuclear cap-binding protein that forms a heterodimeric complex with CBP20 and is involved in ABA signaling and flowering. Mutants are early flowering and exhibit hypersensitive response to ABA in germination inhibition.Loss of ABH1 function results in abnormal processing of mRNAs for several important floral regulators (FLC, CO, FLM). Analysis of loss of function mutations suggests a ro…
BnaA03g39300D	GSBRNA2T00113656001	AT2G16770	Whitt et al. (2020)	Basic-region leucine zipper (bZIP23) transcription factor involved in the adaptation to zinc deficiency. Binds ZDRE motifs.
BnaA03g41510D	GSBRNA2T00151274001	AT3G51860	Whitt et al. (2020)	cation exchanger 3;(source:Araport11)
BnaA03g41530D	GSBRNA2T00151272001	AT3G51895	Whitt et al. (2020)	Encodes a chloroplast-localized sulfate transporter.
BnaA03g44160D	GSBRNA2T00106677001	AT4G19690	Whitt et al. (2020)	The gene encodes Fe2+ transporter protein. It is a member of the Zrt/Irt-like protein (ZIP) family of transporters. AtIRT1 has broad specificity for divalent heavy metals, mediating the transport of zinc, manganese, cobalt and cadmium under Fe-deficient conditions. IRT1 is monoubiquitinated to promote endocytic trafficking. The mRNA is cell-to-cell mobile.
BnaA03g45730D	GSBRNA2T00048827001	AT4G23100	Whitt et al. (2020)	Encodes the enzyme glutamate-cysteine ligase catalyzing the first, and rate-limiting, step of glutathione biosynthesis. Required for cell proliferation at the root tip. Involved in susceptibility to the bacterial pathogen Pseudomonas syringae. Mutants are phytoalexin defective.
BnaA03g46460D	GSBRNA2T00048932001	AT4G24120	Whitt et al. (2020)	Member of a small family of oligopeptide transporters similar to the yellow stripe locus of maize (ZmYS1).
BnaA03g51950D	GSBRNA2T00077779001	AT4G32272	Amigo2 - GO:0006811	Golgi-localized nucleotide sugar (UDP-GlcNAc) transporter that delivers an essential substrate for the maturation of N-glycans and the GIPC class of sphingolipids.
BnaA03g52310D	GSBRNA2T00077828001	AT4G33000	Whitt et al. (2020)	Encodes a member of the calcineurin B-like calcium sensor gene family. Mediates salt tolerance by regulating ion homeostasis in Arabidopsis.
BnaA03g54160D	GSBRNA2T00043295001	AT4G37640	Amigo2 - GO:0006811	Encodes a calmodulin-regulated Ca(2+)-pump located in the endoplasmic reticulum. Belongs to plant 2B ATPase's with an N-terminal autoinhibitor.
BnaA03g55840D	GSBRNA2T00062899001	AT5G09470	Amigo2 - GO:0006811	Encodes one of the mitochondrial dicarboxylate carriers (DIC): DIC1 (AT2G22500), DIC2 (AT4G24570), DIC3 (AT5G09470).
BnaA03g58530D	GSBRNA2T00023649001	AT4G21120	Amigo2 - GO:0006811	Encodes a member of the cationic amino acid transporter (CAT) subfamily of amino acid polyamine choline transporters. Mediates efficient uptake of Lys, Arg and Glu in a yeast system. The mRNA is cell-to-cell mobile.
BnaA03g58920D	GSBRNA2T00004046001	AT4G28610	Whitt et al. (2020)	Similar to phosphate starvation response gene from Chlamydomonas. Weakly responsive to phosphate starvation. Acts upstream of PHO2 in phosphate signaling and PHT1;1 in arsenate accumulation. Its expression is responsive to both phosphate (Pi) and phosphite (Phi) in shoots.
BnaA03g59800D	GSBRNA2T00028621001	AT1G62180	Whitt et al. (2020)	encodes a adenosine 5'-phosphosulfate reductase, involved in sulfate assimilation. Is a major effect locus for natural variation of shoot sulfate content in Arabidopsis.
BnaA04g02170D	GSBRNA2T00149078001	AT3G58060	Whitt et al. (2020)	TP8 is a tonoplast localized member of CDF family of cation transporters. It functions in roots as an Mn transporter.MTP8 transports manganese into root vacuoles of iron-deficient plants and thereby prevents inhibition of iron deficiency-induced ferric chelate reductase by manganese. In seed embryos, MTP8 is responsible for manganese and iron enrichment in the subepidermal cell layer (particularl…
BnaA04g02890D	GSBRNA2T00126249001	AT3G56980	Whitt et al. (2020)	Encodes a member of the basic helix-loop-helix transcription factor protein.
BnaA04g02900D	GSBRNA2T00126250001	AT3G56970	Whitt et al. (2020)	Encodes a member of the basic helix-loop-helix transcription factor family protein.
BnaA04g02910D	GSBRNA2T00126251001	AT3G56970	Whitt et al. (2020)	Encodes a member of the basic helix-loop-helix transcription factor family protein.
BnaA04g02950D	GSBRNA2T00126257001	AT3G56970	Whitt et al. (2020)	Encodes a member of the basic helix-loop-helix transcription factor family protein.
BnaA04g02960D	GSBRNA2T00126258001	AT3G56970	Whitt et al. (2020)	Encodes a member of the basic helix-loop-helix transcription factor family protein.
BnaA04g04720D	GSBRNA2T00126516001	AT3G01310	Whitt et al. (2020)	Encodes a functional VIP1/PPIP5K-type ATP-grasp kinase that is involved in both InsP6 to InsP7 conversion and InsP7 to InsP8 conversion, producing the InsP8 cofactor of the ASK1-COI1-JAZ-jasmonate co-receptor complex. It is the major isoform in plants, is required for jasmonate-dependent defenses, and plays an important role in plant defenses against necrotrophic fungi and insect herbivores.
BnaA04g05470D	GSBRNA2T00021754001	AT3G52400	Amigo2 - GO:0006811	syntaxin protein, involved in the negative regulation of defense pathways such as programmed cell death, salicylic acid signalling pathway, jasmonic acid signalling pathway
BnaA04g09870D	GSBRNA2T00080536001	AT5G35410	Whitt et al. (2020)	encodes a member of the CBL-interacting protein kinase family, is a regulatory component controlling plant potassium nutrition
BnaA04g11860D	GSBRNA2T00090295001	AT5G40890	Amigo2 - GO:0006811	Encodes a member of the voltage-dependent chloride channel. Also functions as a NO3-/H+ exchanger that serves to accumulate nitrate nutrient in vacuoles. Mutants homozygous for the T-DNA insertion mutation have reduced nitrate uptake capacity in high nitrate environment and exhibit hypersensitivity to chlorate. Role in cytosolic pH homeostasis.
BnaA04g11960D	GSBRNA2T00090282001	AT2G21120	Amigo2 - GO:0006811	Encodes a putative magnesium transporter that was identified through a forward genetic screen, directly isolating antiviral RNAi-defective (avi) mutant using a Cucumber Mosaic Virus (CMV) mutant. Compared to Wildtype Col-0, avi2 mutant showed severe disease symptom after viral infection and viral accumulation was significantly increased while viral siRNAs and virus-activated endogenous siRNAs (va…
BnaA04g16280D	GSBRNA2T00045220001	AT2G28160	Whitt et al. (2020)	Encodes a putative transcription factor that regulates iron uptake responses. mRNA is detected in the outer cell layers of the root and accumulates in response to iron deficiency. The expression of many iron-regulated genes is dependent on FIT1. It specifically regulates FRO2 at the level of mRNA accumulation and IRT1 at the level of protein accumulation.Similar to FER in tomato and is a regulato…
BnaA04g16380D	GSBRNA2T00045210001	AT2G28315	Amigo2 - GO:0006811	UXT1 is a member of the NST-KT subfamily of nucleotide/sugar transporters. It is localized to the golgi and ER. UXT1 functions as a UDP-Xyl transporter. The mRNA is cell-to-cell mobile.
BnaA04g16600D	GSBRNA2T00050358001	AT2G28670	Whitt et al. (2020)	Encodes a protein of unknown function that is involved in formation of the casparian strip. ESB1 is localized to the casparian strip and this localization is depended on CASP1 and 2. esb1 mutants have increased levels of suberin, disordered casparian strip and altered levels of several ions in their leaves.
BnaA04g16950D	GSBRNA2T00050410001	AT2G29100	Amigo2 - GO:0006811	member of Putative ligand-gated ion channel subunit family
BnaA04g19750D	GSBRNA2T00064585001	AT2G33770	Whitt et al. (2020)	Encodes a ubiquitin-conjugating E2 enzyme. UBC24 mRNA accumulation is suppressed by miR399f, miR399b and miR399c. Involved in phosphate starvation response and mediates degradation of PHO1 and PHT1s at endomembrane. Its expression is responsive to phosphate (Pi) and not phosphite (Phi) in roots and shoots. The mRNA is cell-to-cell mobile.
BnaA04g20010D	GSBRNA2T00064558001	AT2G34250	Amigo2 - GO:0006811	SecY protein transport family protein;(source:Araport11)
BnaA04g20440D	GSBRNA2T00076992001	AT2G34940	Amigo2 - GO:0006811	VACUOLAR SORTING RECEPTOR 5;(source:Araport11)
BnaA04g20450D	GSBRNA2T00076991001	AT2G34960	Amigo2 - GO:0006811	Encodes a member of the cationic amino acid transporter (CAT) subfamily of amino acid polyamine choline transporters. Mediates efficient uptake of Lys, Arg and Glu in a yeast system. Localized to the plasma membrane.
BnaA04g21010D	GSBRNA2T00069622001	AT2G38940	Whitt et al. (2020)	Encodes Pht1;4, a member of the Pht1 family of phosphate transporters which include: Pht1;1/At5g43350, Pht1;2/At5g43370, Pht1;3/At5g43360, Pht1;4/At2g38940, Pht1;5/At2g32830, Pht1;6/At5g43340, Pht1;7/At3g54700, Pht1;8/At1g20860, Pht1;9/At1g76430 (Plant Journal 2002, 31:341). Expression is upregulated in the shoot of cax1/cax3 mutant and is responsive to phosphate (Pi) and not phosphite (Phi) in r…
BnaA04g21410D	GSBRNA2T00005444001	AT2G37430	Whitt et al. (2020)	Encodes a member of the zinc finger family of transcriptional regulators. It is expressed in many root tips, primary roots, cotyledons and hypocotyl. The protein is localized to the nucleus. Overexpression of ZAT11 causes increased root growth and increased sensitivity to nickel ions. The mRNA is cell-to-cell mobile.
BnaA04g22280D	GSBRNA2T00005340001	AT2G38940	Whitt et al. (2020)	Encodes Pht1;4, a member of the Pht1 family of phosphate transporters which include: Pht1;1/At5g43350, Pht1;2/At5g43370, Pht1;3/At5g43360, Pht1;4/At2g38940, Pht1;5/At2g32830, Pht1;6/At5g43340, Pht1;7/At3g54700, Pht1;8/At1g20860, Pht1;9/At1g76430 (Plant Journal 2002, 31:341). Expression is upregulated in the shoot of cax1/cax3 mutant and is responsive to phosphate (Pi) and not phosphite (Phi) in r…
BnaA04g23020D	GSBRNA2T00123327001	AT2G39450	Whitt et al. (2020)	Encodes a Golgi-localized manganese transporter that is involved in Mn tolerance. When expressed into yeast cells, this gene confer Mn2+ and Cu2+ tolerance.
BnaA04g25280D	GSBRNA2T00045127001	AT2G43640	Amigo2 - GO:0006811	Signal recognition particle, SRP9/SRP14 subunit;(source:Araport11)
BnaA04g26910D	GSBRNA2T00003348001	AT2G47160	Whitt et al. (2020)	Encodes a key transporter under boron (B) limitation in the soil. Protein accumulates in shoots and roots under conditions of boron deficiency and is degraded within several hours of restoring boron supply. Localized to the plasma membrane under B limitation, and to the cytoplasm after B application before degradation. Protein is transferred via the endosomes to the vacuole for degradation. Local…
BnaA05g00740D	GSBRNA2T00132977001	AT2G47160	Whitt et al. (2020)	Encodes a key transporter under boron (B) limitation in the soil. Protein accumulates in shoots and roots under conditions of boron deficiency and is degraded within several hours of restoring boron supply. Localized to the plasma membrane under B limitation, and to the cytoplasm after B application before degradation. Protein is transferred via the endosomes to the vacuole for degradation. Local…
BnaA05g01380D	GSBRNA2T00132896001	AT2G46430	Whitt et al. (2020)	Encodes a cyclic nucleotide gated channel, downstream component of the signaling pathways leading to hypersensitive response (HR) resistance.
BnaA05g06210D	GSBRNA2T00116867001	AT2G38940	Whitt et al. (2020)	Encodes Pht1;4, a member of the Pht1 family of phosphate transporters which include: Pht1;1/At5g43350, Pht1;2/At5g43370, Pht1;3/At5g43360, Pht1;4/At2g38940, Pht1;5/At2g32830, Pht1;6/At5g43340, Pht1;7/At3g54700, Pht1;8/At1g20860, Pht1;9/At1g76430 (Plant Journal 2002, 31:341). Expression is upregulated in the shoot of cax1/cax3 mutant and is responsive to phosphate (Pi) and not phosphite (Phi) in r…
BnaA05g06230D	GSBRNA2T00116869001	AT2G38940	Whitt et al. (2020)	Encodes Pht1;4, a member of the Pht1 family of phosphate transporters which include: Pht1;1/At5g43350, Pht1;2/At5g43370, Pht1;3/At5g43360, Pht1;4/At2g38940, Pht1;5/At2g32830, Pht1;6/At5g43340, Pht1;7/At3g54700, Pht1;8/At1g20860, Pht1;9/At1g76430 (Plant Journal 2002, 31:341). Expression is upregulated in the shoot of cax1/cax3 mutant and is responsive to phosphate (Pi) and not phosphite (Phi) in r…
BnaA05g07070D	GSBRNA2T00116968001	AT2G37430	Whitt et al. (2020)	Encodes a member of the zinc finger family of transcriptional regulators. It is expressed in many root tips, primary roots, cotyledons and hypocotyl. The protein is localized to the nucleus. Overexpression of ZAT11 causes increased root growth and increased sensitivity to nickel ions. The mRNA is cell-to-cell mobile.
BnaA05g08850D	GSBRNA2T00050272001	AT2G35060	Amigo2 - GO:0006811	potassium transporter
BnaA05g12290D	GSBRNA2T00048497001	AT2G30080	Amigo2 - GO:0006811	member of Fe(II) transporter isolog family. Gene expression is not regulated by iron, copper, or zinc deficiency or excess.
BnaA05g12300D	GSBRNA2T00048496001	AT2G30070	Amigo2 - GO:0006811	Encodes a high affinity potassium transporter.
BnaA05g12510D	GSBRNA2T00082072001	AT2G29530	Amigo2 - GO:0006811	Encodes a small zinc finger-like protein that is a component of the mitochondrial protein import apparatus. Together with AtTIM9, AtTIM10 is non-redundantly essential for maintaining mitochondrial function of early embryo proper cells and endosperm free-nuclei.
BnaA05g13570D	GSBRNA2T00125591001	AT3G01310	Whitt et al. (2020)	Encodes a functional VIP1/PPIP5K-type ATP-grasp kinase that is involved in both InsP6 to InsP7 conversion and InsP7 to InsP8 conversion, producing the InsP8 cofactor of the ASK1-COI1-JAZ-jasmonate co-receptor complex. It is the major isoform in plants, is required for jasmonate-dependent defenses, and plays an important role in plant defenses against necrotrophic fungi and insect herbivores.
BnaA05g13580D	GSBRNA2T00125590001	AT3G01310	Whitt et al. (2020)	Encodes a functional VIP1/PPIP5K-type ATP-grasp kinase that is involved in both InsP6 to InsP7 conversion and InsP7 to InsP8 conversion, producing the InsP8 cofactor of the ASK1-COI1-JAZ-jasmonate co-receptor complex. It is the major isoform in plants, is required for jasmonate-dependent defenses, and plays an important role in plant defenses against necrotrophic fungi and insect herbivores.
BnaA05g14170D	GSBRNA2T00125507001	AT1G53760	Amigo2 - GO:0006811	K+-H+ exchange-like protein;(source:Araport11)
BnaA05g15990D	GSBRNA2T00042893001	AT3G01310	Whitt et al. (2020)	Encodes a functional VIP1/PPIP5K-type ATP-grasp kinase that is involved in both InsP6 to InsP7 conversion and InsP7 to InsP8 conversion, producing the InsP8 cofactor of the ASK1-COI1-JAZ-jasmonate co-receptor complex. It is the major isoform in plants, is required for jasmonate-dependent defenses, and plays an important role in plant defenses against necrotrophic fungi and insect herbivores.
BnaA05g16450D	GSBRNA2T00058597001	AT1G32090	Amigo2 - GO:0006811	early-responsive to dehydration stress protein (ERD4);(source:Araport11)
BnaA05g16540D	GSBRNA2T00058585001	AT1G31885	Whitt et al. (2020)	NOD26-like intrinsic protein 3;(source:Araport11)
BnaA05g16550D	GSBRNA2T00058582001	AT1G31885	Whitt et al. (2020)	NOD26-like intrinsic protein 3;(source:Araport11)
BnaA05g16580D	GSBRNA2T00058578001	AT1G31885	Whitt et al. (2020)	NOD26-like intrinsic protein 3;(source:Araport11)
BnaA05g16830D	GSBRNA2T00048447001	AT3G22890	Whitt et al. (2020)	encodes ATP sulfurylase, the first enzyme in the sulfate assimilation pathway of Arabidopsis. It may also participate in selenium metabolism. The mRNA is cell-to-cell mobile.
BnaA05g21170D	GSBRNA2T00154014001	AT3G58970	Whitt et al. (2020)	Transmembrane magnesium transporter. One of nine family members.
BnaA05g21810D	GSBRNA2T00153938001	AT3G18290	Whitt et al. (2020)	Encodes BRUTUS (BTS), a putative E3 ligase protein with metal ion binding and DNA binding domains, which negatively regulates the response to iron deficiency. The mRNA is cell-to-cell mobile.
BnaA05g24150D	GSBRNA2T00104899001	AT3G15380	Whitt et al. (2020)	Encodes a member of a choline transporter-like protein family that facilitates choline transport, localizes to the trans-Golgi network, and during cytokinesis is associated with the phragmoplast. Loss-of-function results in an altered choline metabolite profile, defects in sieve plate and sieve pore formation and impaired phloem transport.
BnaA05g25160D	GSBRNA2T00104776001	AT3G14280	Whitt et al. (2020)	LL-diaminopimelate aminotransferase;(source:Araport11)
BnaA05g26020D	GSBRNA2T00079408001	AT3G13320	Whitt et al. (2020)	low affinity calcium antiporter CAX2 The mRNA is cell-to-cell mobile.
BnaA05g26420D	GSBRNA2T00000160001	AT3G12750	Whitt et al. (2020)	A member of Zrt- and Irt-related protein (ZIP) family. transcript is induced in response to zinc deficiency in the root.
BnaA05g26690D	GSBRNA2T00000194001	AT3G12390	Amigo2 - GO:0006811	Nascent polypeptide-associated complex (NAC), alpha subunit family protein;(source:Araport11)
BnaA05g27280D	GSBRNA2T00000263001	AT3G11820	Amigo2 - GO:0006811	Encodes a syntaxin localized at the plasma membrane. SYR1/PEN1 is a member of the SNARE superfamily and functions in positioning anchoring of the KAT1 K+ channel protein at the plasma membrane. Transcription is upregulated by abscisic acid, suggesting a role in ABA signaling. Also functions in non-host resistance against barley powdery mildew. It is a nonessential component of the preinvasive res…
BnaA05g28250D	GSBRNA2T00000379001	AT1G66240	Whitt et al. (2020)	homolog of anti-oxidant 1;(source:Araport11)
BnaA05g28640D	GSBRNA2T00014347001	AT3G09900	Amigo2 - GO:0006811	RAB GTPase homolog E1E;(source:Araport11)
BnaA05g28710D	GSBRNA2T00014354001	AT3G09840	Amigo2 - GO:0006811	Encodes a cell division cycle protein, a member of AAA-type ATPases gene family. Expressed throughout the plant in regions of cell division. Within the cell, sub-cellular localization varies depending on the stage of the cell cycle.Mutants in which the expression of CDC48A is altered show defects in cytokinesis, cell expansion and cell differentiation. The mRNA is cell-to-cell mobile.
BnaA05g28800D	GSBRNA2T00080705001	AT3G09740	Amigo2 - GO:0006811	syntaxin of plants 71 (SYP71)
BnaA05g29340D	GSBRNA2T00080648001	AT3G08980	Amigo2 - GO:0006811	Peptidase S24/S26A/S26B/S26C family protein;(source:Araport11)
BnaA05g29700D	GSBRNA2T00059538001	AT3G08040	Whitt et al. (2020)	Encodes a member of the MATE (multidrug and toxin efflux family), expressed in roots but not shoots. Mutants accumulate excess iron, manganese and zinc, and express root Fe(III) chelatase activity even under iron sufficiency conditions. FRD3 is likely to function in root xylem loading of an iron chelator or other factor necessary for efficient iron uptake out of the xylem or apoplastic space and …
BnaA05g30220D	GSBRNA2T00059481001	AT1G07670	Amigo2 - GO:0006811	TPLATE complex protein involved in clathrin-mediated endocytosis.
BnaA05g30980D	GSBRNA2T00027084001	AT3G06370	Amigo2 - GO:0006811	member of Sodium proton exchanger family
BnaA05g31180D	GSBRNA2T00038504001	AT3G06100	Whitt et al. (2020)	Encodes NIP7;1, an anther-specific boric acid transporter of the aquaporin superfamily regulated by an unusual tyrosine in helix 2 of the transport pore.
BnaA05g31220D	GSBRNA2T00038508001	AT3G06060	Whitt et al. (2020)	Encodes one of the Arabidopsis proteins (At3g06060/TSC10A and At5g19200/TSC10B) with significant similarity to the yeast 3-ketodihydrosphinganine (3-KDS) reductase, Tsc10p. Both TSC10A and TSC10B are bona fide 3-KDS reductase as shown by complementation experiment in yeast.
BnaA05g32130D	GSBRNA2T00038611001	AT3G05030	Amigo2 - GO:0006811	Encodes a vacuolar K+/H+ exchanger essential for active K+ uptake at the tonoplast and involved in regulating stomatal closure.
BnaA05g32340D	GSBRNA2T00076127001	AT3G03090	Amigo2 - GO:0006811	Encodes a vacuolar membrane-localized glucose transporter that can also transport fructose. Mutations in these gene have effects on seed germination and time to flowering.
BnaA05g34600D	GSBRNA2T00011035001	AT2G39450	Whitt et al. (2020)	Encodes a Golgi-localized manganese transporter that is involved in Mn tolerance. When expressed into yeast cells, this gene confer Mn2+ and Cu2+ tolerance.
BnaA05g35320D	GSBRNA2T00017309001	AT2G31660	Amigo2 - GO:0006811	SAD2 (super sensitive to ABA and drought 2) encodes an importin beta-domain family protein likely to be involved in nuclear transport in ABA signaling. Subcellular localization of GFP-tagged SAD2 showed a predominantly nuclear localization, consistent with a role for SAD2 in nuclear transport. Mutation of SAD2 in Arabidopsis alters abscisic acid sensitivity. SAD2 was ubiquitously expressed at low…
BnaA05g35560D	GSBRNA2T00007470001	AT4G13510	Amigo2 - GO:0006811	Encodes a plasma membrane localized ammonium transporter. Contains a cytosolic trans-activation domain essential for ammonium uptake. The mRNA is cell-to-cell mobile.
BnaA05g35790D	GSBRNA2T00091929001	AT1G32450	Whitt et al. (2020)	Transmembrane nitrate transporter. Involved in xylem transport of nitrate from root to shoot. Induced in response to high and low concentrations of nitrate. Not involved in nitrate uptake. Expressed in root pericycle cells under the control of MYB59. Also functions as a proton-coupled H+/K+ antiporter for K+ loading into the xylem.
BnaA06g01060D	GSBRNA2T00024657001	AT1G53210	Amigo2 - GO:0006811	Encodes a Na+/Ca 2+ exchanger-like protein that participates in the maintenance of Ca 2+ homeostasis. The mRNA is cell-to-cell mobile.
BnaA06g08020D	GSBRNA2T00105425001	AT1G12640	Whitt et al. (2020)	Encodes a lysophosphatidylcholine acyltransferase (LPCAT). Participates in the Lands cycle in developing seeds.
BnaA06g08940D	GSBRNA2T00105534001	AT1G14040	Whitt et al. (2020)	Encodes a PHO1 homologue that is upregulated in response to Zn deficiency and is involved in Pi homeostasis in response to Zn deficiency. The mRNA is cell-to-cell mobile.
BnaA06g09660D	GSBRNA2T00081741001	AT1G14870	Whitt et al. (2020)	PCR2 encodes a membrane protein involved in zinc transport and detoxification.
BnaA06g10830D	GSBRNA2T00057944001	AT1G16230	Amigo2 - GO:0006811	Target SNARE coiled-coil domain protein;(source:Araport11)
BnaA06g10910D	GSBRNA2T00057952001	AT1G16310	Amigo2 - GO:0006811	Cation efflux family protein which affects ABA-JA crosstalk and susceptibility to Mamestra brassicae herbivory.
BnaA06g14240D	GSBRNA2T00042951001	AT1G20110	Whitt et al. (2020)	Encodes a protein that is localized to the peripheral membrane of late endosomal compartments. Involved in the regulation of mulitivesicular/prevacuolar compartment protein sorting. Loss of function mutations are embryo lethal. Regulates IRT1-dependent metal transport and metal homeostasis. The mRNA is cell-to-cell mobile.
BnaA06g14970D	GSBRNA2T00043138001	AT1G21140	Amigo2 - GO:0006811	The gene encodes nodulin-like1 whose transcript abundance was repressed under conditions of Fe-deficient growth.
BnaA06g17150D	GSBRNA2T00063072001	AT3G47780	Amigo2 - GO:0006811	member of ATH subfamily The mRNA is cell-to-cell mobile.
BnaA06g19110D	GSBRNA2T00064897001	AT3G48850	Amigo2 - GO:0006811	Encodes a mitochondrial phosphate transporter. Modulates plant responses to salt stress.
BnaA06g20620D	GSBRNA2T00016332001	AT3G47640	Whitt et al. (2020)	Encodes POPEYE (PYE), a bHLH transcription factor regulating response to iron deficiency in Arabidopsis roots.
BnaA06g23850D	GSBRNA2T00000804001	AT5G64930	Whitt et al. (2020)	Regulator of expression of pathogenesis-related (PR) genes. Participates in signal transduction pathways involved in plant defense (systemic acquired resistance -SAR).
BnaA06g33790D	GSBRNA2T00081597001	AT2G03240	Amigo2 - GO:0006811	EXS (ERD1/XPR1/SYG1) family protein;(source:Araport11)
BnaA06g33960D	GSBRNA2T00081619001	AT2G02860	Amigo2 - GO:0006811	encodes a sucrose transporter in sieve elements and a number of sink tissues and cell types. Gene expression is induced by wounding.
BnaA06g34610D	GSBRNA2T00001856001	AT2G01770	Whitt et al. (2020)	Encodes an iron transporter required for iron sequestration into vacuoles. Expressed in developing embryo and seed. Localized in the vacuolar membrane.
BnaA06g35110D	GSBRNA2T00001912001	AT2G01170	Amigo2 - GO:0006811	Encodes a bidirectional amino acid transporter that can transport ala, arg, glu and lys, GABA but not pro with both export and import activity. Its expression is localized in the vascular tissues suggesting a function in amino acids export from the phloem into sink tissue.
BnaA06g35450D	GSBRNA2T00001951001	AT5G47560	Amigo2 - GO:0006811	Encodes a tonoplast malate/fumarate transporter.
BnaA06g36340D	GSBRNA2T00018781001	AT5G44070	Whitt et al. (2020)	Phytochelatin synthase gene confers tolerance to cadmium ions. Catalyzes phytochelatin (PC) synthesis from glutathione (GSH) in the presence of Cd2+, Zn2+, Cu2+ and Fe3+, but not by Co2+ or Ni2+. The mRNA is cell-to-cell mobile.
BnaA06g38130D	GSBRNA2T00017654001	AT1G14040	Whitt et al. (2020)	Encodes a PHO1 homologue that is upregulated in response to Zn deficiency and is involved in Pi homeostasis in response to Zn deficiency. The mRNA is cell-to-cell mobile.
BnaA06g38150D	GSBRNA2T00017656001	AT1G14040	Whitt et al. (2020)	Encodes a PHO1 homologue that is upregulated in response to Zn deficiency and is involved in Pi homeostasis in response to Zn deficiency. The mRNA is cell-to-cell mobile.
BnaA06g38880D	GSBRNA2T00016647001	AT3G44100	Amigo2 - GO:0006811	MD-2-related lipid recognition domain-containing protein;(source:Araport11)
BnaA07g01530D	GSBRNA2T00092740001	AT2G18710	Amigo2 - GO:0006811	Encodes a component of the thylakoid-localized Sec system involved in the translocation of cytoplasmic proteins into plastid.
BnaA07g01570D	GSBRNA2T00092735001	AT2G18770	Amigo2 - GO:0006811	P-loop containing nucleoside triphosphate hydrolases superfamily protein;(source:Araport11)
BnaA07g02600D	GSBRNA2T00026539001	AT2G21045	Whitt et al. (2020)	Arsenate reductase. Contributes to QTL for arsenate tolerance. Col is resistant and Kas-1 represents sensitive strain.
BnaA07g03260D	GSBRNA2T00047599001	AT2G16950	Amigo2 - GO:0006811	TRN1 is an importin beta protein that functions as a nuclear import receptor for AtGRP7 and in interacts with AGO1 to affect miRNA loading.
BnaA07g06270D	GSBRNA2T00128359001	AT3G56970	Whitt et al. (2020)	Encodes a member of the basic helix-loop-helix transcription factor family protein.
BnaA07g06280D	GSBRNA2T00128360001	AT3G56970	Whitt et al. (2020)	Encodes a member of the basic helix-loop-helix transcription factor family protein.
BnaA07g06530D	GSBRNA2T00128402001	AT3G23430	Whitt et al. (2020)	Encodes a protein with the mainly hydrophilic N-terminal and the C-terminal containing 6 potential membrane-spanning domains. The mutant is deficient in the transfer of phosphate from root epidermal and cortical cells to the xylem. Its expression is repressed by phosphate (Pi) in shoots, and transiently induced by phosphite (Phi) in roots and shoots. PHO is expressed in developing ovules and play…
BnaA07g06770D	GSBRNA2T00128434001	AT3G23210	Whitt et al. (2020)	bHLH34 is a basic helix loop helix transcription factor. It can bind GAGA and E-box cis elements.It is induced by abiotic stressors including ABA, salt and glucose. PGR, a plasma membrane glucose responsive regulator is a target of bHLH34. Involved in Fe regulation.
BnaA07g07300D	GSBRNA2T00128513001	AT1G30450	Whitt et al. (2020)	member of Cation-chloride co-transporter family
BnaA07g07410D	GSBRNA2T00128525001	AT1G30270	Whitt et al. (2020)	Arabidopsis thaliana CBL-interacting protein kinase 23. CIPK23 serves as a positive regulator of the potassium transporter AKT1 by directly phosphorylating AKT1. CIPK23 is activated by the binding of two calcineurin B-like proteins, CBL1 and CBL9. The mRNA is cell-to-cell mobile.
BnaA07g07750D	GSBRNA2T00079917001	AT5G15070	Whitt et al. (2020)	Encodes a functional VIP1/PPIP5K-type ATP-grasp kinase that is involved in both InsP6 to InsP7 conversion and InsP7 to InsP8 conversion. It is the minor isoform in plants and is expressed in pollen.
BnaA07g12410D	GSBRNA2T00081689001	AT5G66650	Amigo2 - GO:0006811	Chloroplast localized mitochondrial calcium uniporter.
BnaA07g13690D	GSBRNA2T00118718001	AT2G28160	Whitt et al. (2020)	Encodes a putative transcription factor that regulates iron uptake responses. mRNA is detected in the outer cell layers of the root and accumulates in response to iron deficiency. The expression of many iron-regulated genes is dependent on FIT1. It specifically regulates FRO2 at the level of mRNA accumulation and IRT1 at the level of protein accumulation.Similar to FER in tomato and is a regulato…
BnaA07g14050D	GSBRNA2T00118776001	AT2G28670	Whitt et al. (2020)	Encodes a protein of unknown function that is involved in formation of the casparian strip. ESB1 is localized to the casparian strip and this localization is depended on CASP1 and 2. esb1 mutants have increased levels of suberin, disordered casparian strip and altered levels of several ions in their leaves.
BnaA07g14320D	GSBRNA2T00088395001	AT2G28900	Amigo2 - GO:0006811	Encodes AtOEP16, a 16-KDa plastid outer membrane protein involved in plastid import of protochlorophyllide oxidoreductase A. Predominantly expressed in leaves and is also inducible by cold treatment.
BnaA07g16310D	GSBRNA2T00098735001	AT4G10380	Whitt et al. (2020)	Boric acid channel. Essential for efficient boron uptake and plant development under boron limitation. Also functions in arsenite transport and tolerance. Localized preferentially in outer membrane domains of root cells.
BnaA07g16500D	GSBRNA2T00098758001	AT4G13420	Whitt et al. (2020)	Encodes a protein of the KUP/HAK/KT potassium channel class that is upregulated in the roots by K levels.
BnaA07g17100D	GSBRNA2T00098841001	AT3G56970	Whitt et al. (2020)	Encodes a member of the basic helix-loop-helix transcription factor family protein.
BnaA07g17110D	GSBRNA2T00098842001	AT3G56970	Whitt et al. (2020)	Encodes a member of the basic helix-loop-helix transcription factor family protein.
BnaA07g17310D	GSBRNA2T00098869001	AT5G64930	Whitt et al. (2020)	Regulator of expression of pathogenesis-related (PR) genes. Participates in signal transduction pathways involved in plant defense (systemic acquired resistance -SAR).
BnaA07g19610D	GSBRNA2T00099129001	AT1G59870	Whitt et al. (2020)	ATP binding cassette transporter. Localized to the plasma membrane in uninfected cells. In infected leaves, the protein concentrated at infection sites. Contributes to nonhost resistance to inappropriate pathogens that enter by direct penetration in a salicylic acid?dependent manner. Required for mlo resistance. Has Cd transporter activity (Cd2+ extrusion pump) and contributes to heavy metal resi…
BnaA07g20100D	GSBRNA2T00099182001	AT1G80830	Whitt et al. (2020)	Thought to be involved in iron homeostasis. Induced in leaves in response to iron deficiency. Transgenic plants accumulate toxic levels of iron. Gene complements yeast iron uptake mutants.
BnaA07g21370D	GSBRNA2T00099339001	AT1G76430	Whitt et al. (2020)	Encodes Pht1;9, a member of the Pht1 family of phosphate transporters which include: Pht1;1/At5g43350, Pht1;2/At5g43370, Pht1;3/At5g43360, Pht1;4/At2g38940, Pht1;5/At2g32830, Pht1;6/At5g43340, Pht1;7/At3g54700, Pht1;8/At1g20860, Pht1;9/At1g76430 (Plant Journal 2002, 31:341).
BnaA07g25590D	GSBRNA2T00124481001	AT1G66080	Amigo2 - GO:0006811	Encodes a glucose-regulated protein that binds to the promoters of glucose-regulated heat shock responsive genes and promotes chromatin acetylation. HLP1 is required in maintaining histone H3K acetylation and H3K4 methylation marks at the promoters of heat shock protein genes in providing thermotolerance/thermomemory response.
BnaA07g25750D	GSBRNA2T00124500001	AT1G66260	Amigo2 - GO:0006811	RNA-binding (RRM/RBD/RNP motifs) family protein;(source:Araport11)
BnaA07g26980D	GSBRNA2T00102070001	AT1G68320	Whitt et al. (2020)	putative transcription factor: R2R3-MYB transcription family. Involved in regulation of phosphate starvation responses and gibberellic acid biosynthesis.
BnaA07g29170D	GSBRNA2T00102449001	AT1G71200	Whitt et al. (2020)	bHLH160 transcription factor. Induced by copper deficiency and seems to mediate copper uptake along with SPL7. Alternative splicing variant in response to MeJa treatment has potential novel function where it can dimerize but not bind DNA, resulting in a function opposite of the primary isoform.
BnaA07g31730D	GSBRNA2T00081903001	AT1G74770	Whitt et al. (2020)	zinc ion binding protein;(source:Araport11)
BnaA07g31930D	GSBRNA2T00081924001	AT1G75170	Amigo2 - GO:0006811	Sec14p-like phosphatidylinositol transfer family protein;(source:Araport11)
BnaA07g32730D	GSBRNA2T00146605001	AT1G76430	Whitt et al. (2020)	Encodes Pht1;9, a member of the Pht1 family of phosphate transporters which include: Pht1;1/At5g43350, Pht1;2/At5g43370, Pht1;3/At5g43360, Pht1;4/At2g38940, Pht1;5/At2g32830, Pht1;6/At5g43340, Pht1;7/At3g54700, Pht1;8/At1g20860, Pht1;9/At1g76430 (Plant Journal 2002, 31:341).
BnaA07g32740D	GSBRNA2T00146604001	AT1G76430	Whitt et al. (2020)	Encodes Pht1;9, a member of the Pht1 family of phosphate transporters which include: Pht1;1/At5g43350, Pht1;2/At5g43370, Pht1;3/At5g43360, Pht1;4/At2g38940, Pht1;5/At2g32830, Pht1;6/At5g43340, Pht1;7/At3g54700, Pht1;8/At1g20860, Pht1;9/At1g76430 (Plant Journal 2002, 31:341).
BnaA07g32750D	GSBRNA2T00146603001	AT1G76430	Whitt et al. (2020)	Encodes Pht1;9, a member of the Pht1 family of phosphate transporters which include: Pht1;1/At5g43350, Pht1;2/At5g43370, Pht1;3/At5g43360, Pht1;4/At2g38940, Pht1;5/At2g32830, Pht1;6/At5g43340, Pht1;7/At3g54700, Pht1;8/At1g20860, Pht1;9/At1g76430 (Plant Journal 2002, 31:341).
BnaA07g35270D	GSBRNA2T00146314001	AT1G80830	Whitt et al. (2020)	Thought to be involved in iron homeostasis. Induced in leaves in response to iron deficiency. Transgenic plants accumulate toxic levels of iron. Gene complements yeast iron uptake mutants.
BnaA07g35330D	GSBRNA2T00146308001	AT1G80760	Whitt et al. (2020)	Encodes a protein with boron transporter activity. It helps to preferentially direct boron to young developing tissues in the shoot, such as immature leaves, under low boron conditions. This boron channel appears to be impermeable to water, unlike the closely related NIP5;1 boron transporter. This protein also allows the transport of glycerol, urea, and formimide but not larger uncharged solutes …
BnaA07g36130D	GSBRNA2T00098157001	AT2G19110	Whitt et al. (2020)	Encodes a protein with similarity to Zn ATPase. Can rescue Zn deficiency in yeast and Cd resistance, suggesting a role in Zn and Cd transport. The mRNA is cell-to-cell mobile.
BnaA07g37130D	GSBRNA2T00098302001	AT1G25520	Amigo2 - GO:0006811	Member of the UPF0016 family of membrane proteins, belongs to the conserved group of Mn/Ca transporters. Might act to fine tune Mn allocation into the endoplasmic reticulum of specific cell types.
BnaA07g37610D	GSBRNA2T00007689001	AT3G53610	Amigo2 - GO:0006811	GTPase AtRAB8 (atrab8)
BnaA07g37950D	GSBRNA2T00018006001	AT3G58060	Whitt et al. (2020)	TP8 is a tonoplast localized member of CDF family of cation transporters. It functions in roots as an Mn transporter.MTP8 transports manganese into root vacuoles of iron-deficient plants and thereby prevents inhibition of iron deficiency-induced ferric chelate reductase by manganese. In seed embryos, MTP8 is responsible for manganese and iron enrichment in the subepidermal cell layer (particularl…
BnaA07g38760D	GSBRNA2T00022750001	AT1G70300	Amigo2 - GO:0006811	potassium transporter
BnaA08g00060D	GSBRNA2T00074705001	AT1G56160	Whitt et al. (2020)	Encodes a member of the R2R3 transcription factor gene family that is involved in mediating induced systemic resistance. Genetic analysis of loss of function mutants and overexpressor lines indicates MYB72 is necessary but not sufficient for ISR.Interacts in vivo with EIL3.
BnaA08g00190D	GSBRNA2T00074682001	AT1G55910	Amigo2 - GO:0006811	member of Putative zinc transporter ZIP2 - like family
BnaA08g04670D	GSBRNA2T00059307001	AT3G01310	Whitt et al. (2020)	Encodes a functional VIP1/PPIP5K-type ATP-grasp kinase that is involved in both InsP6 to InsP7 conversion and InsP7 to InsP8 conversion, producing the InsP8 cofactor of the ASK1-COI1-JAZ-jasmonate co-receptor complex. It is the major isoform in plants, is required for jasmonate-dependent defenses, and plays an important role in plant defenses against necrotrophic fungi and insect herbivores.
BnaA08g05680D	GSBRNA2T00021044001	AT4G15430	Amigo2 - GO:0006811	ERD (early-responsive to dehydration stress) family protein;(source:Araport11)
BnaA08g05990D	GSBRNA2T00021094001	AT4G16370	Whitt et al. (2020)	Encodes a phloem-specific iron transporter that is essential for systemic iron signaling and redistribution of iron and cadmium. It loads iron into the phloem, facilitates iron recirculation from the xylem to the phloem, and regulates both shoot-to-root iron signaling and iron redistribution from mature to developing tissues.
BnaA08g06130D	GSBRNA2T00073860001	AT1G36370	Whitt et al. (2020)	Encodes a nuclear localised protein MSA1 (MORE SULPHUR ACCUMULATION1). Epigenetically regulates sulphur homeostasis. Has sequence similarity to SHM (serine hydroxymethyltransferase) but lacks SHM activity in vitro.
BnaA08g06530D	GSBRNA2T00084029001	AT1G34000	Amigo2 - GO:0006811	Encodes a novel member of the Lhc family from Arabidopsis with one predicted transmembrane alpha-helix closely related to helix I of Lhc protein from PSI (Lhca4). Gene expression is triggered by light stress and both transcript and protein accumulate in a light intensity-dependent manner. Ohp2 is associated with PSI under low- or high-light conditions. Together with OHP1, OHP2 is essential for th…
BnaA08g06550D	GSBRNA2T00084026001	AT3G01310	Whitt et al. (2020)	Encodes a functional VIP1/PPIP5K-type ATP-grasp kinase that is involved in both InsP6 to InsP7 conversion and InsP7 to InsP8 conversion, producing the InsP8 cofactor of the ASK1-COI1-JAZ-jasmonate co-receptor complex. It is the major isoform in plants, is required for jasmonate-dependent defenses, and plays an important role in plant defenses against necrotrophic fungi and insect herbivores.
BnaA08g07040D	GSBRNA2T00073615001	AT1G31885	Whitt et al. (2020)	NOD26-like intrinsic protein 3;(source:Araport11)
BnaA08g10710D	GSBRNA2T00126704001	AT4G24120	Whitt et al. (2020)	Member of a small family of oligopeptide transporters similar to the yellow stripe locus of maize (ZmYS1).
BnaA08g10920D	GSBRNA2T00126676001	AT4G35040	Whitt et al. (2020)	Basic-region leucine zipper (bZIP19) transcription factor involved in the adaptation to zinc deficiency. Binds ZDRE motifs.
BnaA08g11950D	GSBRNA2T00081272001	AT4G33000	Whitt et al. (2020)	Encodes a member of the calcineurin B-like calcium sensor gene family. Mediates salt tolerance by regulating ion homeostasis in Arabidopsis.
BnaA08g13170D	GSBRNA2T00078745001	AT4G30190	Amigo2 - GO:0006811	Belongs to the P-type ATPase superfamily of cation-transporting ATPases, pumps protons out of the cell, generating a proton gradient that drives the active transport of nutrients by proton symport. has two autoinhibitory regions within the C-terminal domain. Its plasma membrane localization is light-dependent.
BnaA08g13620D	GSBRNA2T00078803001	AT4G28610	Whitt et al. (2020)	Similar to phosphate starvation response gene from Chlamydomonas. Weakly responsive to phosphate starvation. Acts upstream of PHO2 in phosphate signaling and PHT1;1 in arsenate accumulation. Its expression is responsive to both phosphate (Pi) and phosphite (Phi) in shoots.
BnaA08g13650D	GSBRNA2T00078808001	AT4G28550	Amigo2 - GO:0006811	Ypt/Rab-GAP domain of gyp1p superfamily protein;(source:Araport11)
BnaA08g14990D	GSBRNA2T00027274001	AT4G35450	Amigo2 - GO:0006811	A molecular chaperone that binds to the transmembrane domains of interacting proteins to prevent aggregation and direct them to the right location after translation.Involved in targeting of chloroplast outer membrane proteins to the chloroplast. Double mutants of AKR2A and the highly homologous AKR2B have yellow leaves, significantly reduced chloroplast proteins, and no thylakoid membranes.
BnaA08g15130D	GSBRNA2T00027252001	AT4G24120	Whitt et al. (2020)	Member of a small family of oligopeptide transporters similar to the yellow stripe locus of maize (ZmYS1).
BnaA08g15320D	GSBRNA2T00027226001	AT1G63810	Amigo2 - GO:0006811	nucleolar protein;(source:Araport11)
BnaA08g15340D	GSBRNA2T00027223001	AT4G36640	Amigo2 - GO:0006811	Sec14p-like phosphatidylinositol transfer family protein;(source:Araport11)
BnaA08g17340D	GSBRNA2T00150818001	AT1G30450	Whitt et al. (2020)	member of Cation-chloride co-transporter family
BnaA08g17370D	GSBRNA2T00150815001	AT1G30400	Whitt et al. (2020)	glutathione S-conjugate transporting ATPase (AtMRP1) mRNA. An ABCC-type arsenite-phytochelatin transporter. The expression of this gene is upregulated by herbicide safeners such as benoxacor and fenclorim.
BnaA08g17440D	GSBRNA2T00150804001	AT1G30270	Whitt et al. (2020)	Arabidopsis thaliana CBL-interacting protein kinase 23. CIPK23 serves as a positive regulator of the potassium transporter AKT1 by directly phosphorylating AKT1. CIPK23 is activated by the binding of two calcineurin B-like proteins, CBL1 and CBL9. The mRNA is cell-to-cell mobile.
BnaA08g19040D	GSBRNA2T00059991001	AT1G24310	Amigo2 - GO:0006811	nuclear pore complex protein;(source:Araport11)
BnaA08g19850D	GSBRNA2T00083999001	AT1G35350	Amigo2 - GO:0006811	EXS (ERD1/XPR1/SYG1) family protein;(source:Araport11)
BnaA08g24900D	GSBRNA2T00015198001	AT1G12110	Amigo2 - GO:0006811	Encodes NRT1.1 (CHL1), a dual-affinity nitrate transporter. The protein is expressed in guard cells and function in stomatal opening. Mutants have less transpiration and are more tolerant to drought. Expressed in lateral roots. Involved in nitrate signaling which enables the plant root system to detect and exploit nitrate-rich soil patches. Comparing to the wild type, the mutant displays a strong…
BnaA08g25990D	GSBRNA2T00047121001	AT1G10090	Amigo2 - GO:0006811	Early-responsive to dehydration stress protein (ERD4);(source:Araport11)
BnaA08g26550D	GSBRNA2T00047188001	AT1G09180	Amigo2 - GO:0006811	A member of ARF-like GTPase family. A thaliana has 21 members, in two subfamilies, ARF and ARF-like (ARL) GTPases.
BnaA08g30680D	GSBRNA2T00033779001	AT4G32272	Amigo2 - GO:0006811	Golgi-localized nucleotide sugar (UDP-GlcNAc) transporter that delivers an essential substrate for the maturation of N-glycans and the GIPC class of sphingolipids.
BnaA09g00320D	GSBRNA2T00091189001	AT1G64780	Amigo2 - GO:0006811	encodes an ammonium transporter protein believed to act as a high affinity transporter. It is expressed in the root, primarily in endodermal and cortical cells, and contributes to ammonium uptake in the root.
BnaA09g01090D	GSBRNA2T00018466001	AT4G02780	Whitt et al. (2020)	Catalyzes the conversion of geranylgeranyl pyrophosphate (GGPP) to copalyl pyrophosphate (CPP) of gibberellin biosynthesis
BnaA09g02980D	GSBRNA2T00009760001	AT5G48410	Amigo2 - GO:0006811	member of Putative ligand-gated ion channel subunit family
BnaA09g08870D	GSBRNA2T00087531001	AT2G16770	Whitt et al. (2020)	Basic-region leucine zipper (bZIP23) transcription factor involved in the adaptation to zinc deficiency. Binds ZDRE motifs.
BnaA09g08910D	GSBRNA2T00087535001	AT2G16950	Amigo2 - GO:0006811	TRN1 is an importin beta protein that functions as a nuclear import receptor for AtGRP7 and in interacts with AGO1 to affect miRNA loading.
BnaA09g10950D	GSBRNA2T00056398001	AT1G63440	Whitt et al. (2020)	The Arabidopsis P-type ATPase HMA5 is involved in Cu detoxification. hma5 mutant plants exhibit Cu hypersensitivity, which is especially dramatic in roots where HMA5 is mostly expressed.
BnaA09g12110D	GSBRNA2T00088304001	AT1G58030	Amigo2 - GO:0006811	Encodes a member of the cationic amino acid transporter (CAT) subfamily of amino acid polyamine choline transporters. Localized to the tonoplast.
BnaA09g12830D	GSBRNA2T00086382001	AT1G45015	Amigo2 - GO:0006811	MD-2-related lipid recognition domain-containing protein;(source:Araport11)
BnaA09g13950D	GSBRNA2T00070536001	AT1G60970	Amigo2 - GO:0006811	SNARE-like superfamily protein;(source:Araport11)
BnaA09g13960D	GSBRNA2T00070535001	AT1G60960	Whitt et al. (2020)	Encodes a plasma membrane localized zinc/iron transporter.
BnaA09g15180D	GSBRNA2T00068807001	AT2G13650	Amigo2 - GO:0006811	Encodes a Golgi-localized GDP-mannose transporter. It can transport ADP-glucose in vitro.
BnaA09g15990D	GSBRNA2T00074636001	AT1G56430	Whitt et al. (2020)	Encodes a protein with nicotianamine synthase activity.
BnaA09g16160D	GSBRNA2T00006719001	AT5G42420	Amigo2 - GO:0006811	Nucleotide-sugar transporter family protein;(source:Araport11)
BnaA09g18190D	GSBRNA2T00058081001	AT5G46800	Amigo2 - GO:0006811	Seedling lethal mutation; Mitochondrial Carnitine Acyl Carrier-Like Protein
BnaA09g18360D	GSBRNA2T00072373001	AT5G47560	Amigo2 - GO:0006811	Encodes a tonoplast malate/fumarate transporter.
BnaA09g18870D	GSBRNA2T00117759001	AT2G01980	Whitt et al. (2020)	Encodes a plasma membrane-localized Na+/H+ antiporter SOS1. Functions in the extrusion of toxic Na+ from cells and is essential for plant salt tolerance. Has 12 predicted transmembrane domains in the N-terminal region and a long cytoplasmic tail of approx. 700 aa at the C-terminal side. SOS1 interacts through its predicted cytoplasmic tail with RCD1, a regulator of oxidative-stress responses, sug…
BnaA09g18880D	GSBRNA2T00117761001	AT2G01980	Whitt et al. (2020)	Encodes a plasma membrane-localized Na+/H+ antiporter SOS1. Functions in the extrusion of toxic Na+ from cells and is essential for plant salt tolerance. Has 12 predicted transmembrane domains in the N-terminal region and a long cytoplasmic tail of approx. 700 aa at the C-terminal side. SOS1 interacts through its predicted cytoplasmic tail with RCD1, a regulator of oxidative-stress responses, sug…
BnaA09g19930D	GSBRNA2T00083833001	AT4G05120	Amigo2 - GO:0006811	Encodes an equilibrative nucleoside transporter AtENT3. Mutations of this locus allow mutants to grow on uridine analogue fluorouridine.
BnaA09g19940D	GSBRNA2T00083835001	AT4G05140	Amigo2 - GO:0006811	Nucleoside transporter family protein;(source:Araport11)
BnaA09g20150D	GSBRNA2T00094473001	AT4G04910	Amigo2 - GO:0006811	N-ethylmaleimide sensitive factor that can functionally complement yeast SEC18 AAA+ ATPase activity. Mutants show defects in intracellular vesicle mediated transport. Appears to affect cycling of PIN1 (and probably other proteins.)
BnaA09g22250D	GSBRNA2T00145582001	AT3G01310	Whitt et al. (2020)	Encodes a functional VIP1/PPIP5K-type ATP-grasp kinase that is involved in both InsP6 to InsP7 conversion and InsP7 to InsP8 conversion, producing the InsP8 cofactor of the ASK1-COI1-JAZ-jasmonate co-receptor complex. It is the major isoform in plants, is required for jasmonate-dependent defenses, and plays an important role in plant defenses against necrotrophic fungi and insect herbivores.
BnaA09g24330D	GSBRNA2T00156621001	AT1G32450	Whitt et al. (2020)	Transmembrane nitrate transporter. Involved in xylem transport of nitrate from root to shoot. Induced in response to high and low concentrations of nitrate. Not involved in nitrate uptake. Expressed in root pericycle cells under the control of MYB59. Also functions as a proton-coupled H+/K+ antiporter for K+ loading into the xylem.
BnaA09g26130D	GSBRNA2T00113731001	AT1G30400	Whitt et al. (2020)	glutathione S-conjugate transporting ATPase (AtMRP1) mRNA. An ABCC-type arsenite-phytochelatin transporter. The expression of this gene is upregulated by herbicide safeners such as benoxacor and fenclorim.
BnaA09g26270D	GSBRNA2T00034953001	AT1G30270	Whitt et al. (2020)	Arabidopsis thaliana CBL-interacting protein kinase 23. CIPK23 serves as a positive regulator of the potassium transporter AKT1 by directly phosphorylating AKT1. CIPK23 is activated by the binding of two calcineurin B-like proteins, CBL1 and CBL9. The mRNA is cell-to-cell mobile.
BnaA09g26960D	GSBRNA2T00089296001	AT1G29310	Amigo2 - GO:0006811	SecY protein transport family protein;(source:Araport11)
BnaA09g28910D	GSBRNA2T00090597001	AT1G26440	Amigo2 - GO:0006811	Encodes a ureide permease, uptake assays in yeast mutants indicated the longer splice variant is a cellular importer for allantoin, uracil and xanthine. Encodes 2 splice variants, UPS5L and UPS5S, which under nonstress conditions may function in allantoin degradation for nutrient recycling, whereas under stress, both genes may be involved in vesicular export allowing allantoin translocation from …
BnaA09g32410D	GSBRNA2T00129330001	AT3G51895	Whitt et al. (2020)	Encodes a chloroplast-localized sulfate transporter.
BnaA09g35200D	GSBRNA2T00069389001	AT3G51895	Whitt et al. (2020)	Encodes a chloroplast-localized sulfate transporter.
BnaA09g35660D	GSBRNA2T00037110001	AT3G56200	Amigo2 - GO:0006811	Encodes a putative amino acid transporter. The mRNA is cell-to-cell mobile.
BnaA09g36310D	GSBRNA2T00122035001	AT3G56970	Whitt et al. (2020)	Encodes a member of the basic helix-loop-helix transcription factor family protein.
BnaA09g36320D	GSBRNA2T00122034001	AT3G56970	Whitt et al. (2020)	Encodes a member of the basic helix-loop-helix transcription factor family protein.
BnaA09g36330D	GSBRNA2T00122033001	AT3G56970	Whitt et al. (2020)	Encodes a member of the basic helix-loop-helix transcription factor family protein.
BnaA09g37250D	GSBRNA2T00121915001	AT3G58060	Whitt et al. (2020)	TP8 is a tonoplast localized member of CDF family of cation transporters. It functions in roots as an Mn transporter.MTP8 transports manganese into root vacuoles of iron-deficient plants and thereby prevents inhibition of iron deficiency-induced ferric chelate reductase by manganese. In seed embryos, MTP8 is responsible for manganese and iron enrichment in the subepidermal cell layer (particularl…
BnaA09g40790D	GSBRNA2T00049594001	AT2G25680	Whitt et al. (2020)	Encodes a high-affinity molybdate transporter. Mutant has reduced concentrations of molybdate in roots and shoots, and reduced shoot and root length when growing on Mo-limited medium.
BnaA09g41840D	GSBRNA2T00083206001	AT2G23790	Amigo2 - GO:0006811	calcium uniporter (DUF607);(source:Araport11)
BnaA09g43410D	GSBRNA2T00078286001	AT2G21120	Amigo2 - GO:0006811	Encodes a putative magnesium transporter that was identified through a forward genetic screen, directly isolating antiviral RNAi-defective (avi) mutant using a Cucumber Mosaic Virus (CMV) mutant. Compared to Wildtype Col-0, avi2 mutant showed severe disease symptom after viral infection and viral accumulation was significantly increased while viral siRNAs and virus-activated endogenous siRNAs (va…
BnaA09g43540D	GSBRNA2T00078299001	AT2G20890	Amigo2 - GO:0006811	Chloroplast-localized Thylakoid formation1 gene product involved in vesicle-mediated formation of thylakoid membranes. Thf1 antisense lines contain abnormal chloroplasts early in leaf development (chloroplasts have loosely stacked thylakoid membranes). Expression was induced in the light and decreased under dark conditions. G-alpha interaction partner that functions downstream of the plasma membr…
BnaA09g44410D	GSBRNA2T00016182001	AT1G18910	Whitt et al. (2020)	E3 ubiquitin ligase that functions redundantly in the root with BTSL1 to negatively regulate iron uptake.
BnaA09g44610D	GSBRNA2T00016205001	AT3G10110	Amigo2 - GO:0006811	Mitochondrial import inner membrane translocase subunit Tim17/Tim22/Tim23 family protein;(source:Araport11)
BnaA09g45370D	GSBRNA2T00055141001	AT1G14870	Whitt et al. (2020)	PCR2 encodes a membrane protein involved in zinc transport and detoxification.
BnaA09g45380D	GSBRNA2T00055143001	AT1G14870	Whitt et al. (2020)	PCR2 encodes a membrane protein involved in zinc transport and detoxification.
BnaA09g45870D	GSBRNA2T00055199001	AT1G14040	Whitt et al. (2020)	Encodes a PHO1 homologue that is upregulated in response to Zn deficiency and is involved in Pi homeostasis in response to Zn deficiency. The mRNA is cell-to-cell mobile.
BnaA09g45890D	GSBRNA2T00055202001	AT1G14040	Whitt et al. (2020)	Encodes a PHO1 homologue that is upregulated in response to Zn deficiency and is involved in Pi homeostasis in response to Zn deficiency. The mRNA is cell-to-cell mobile.
BnaA09g47380D	GSBRNA2T00035397001	AT1G12110	Amigo2 - GO:0006811	Encodes NRT1.1 (CHL1), a dual-affinity nitrate transporter. The protein is expressed in guard cells and function in stomatal opening. Mutants have less transpiration and are more tolerant to drought. Expressed in lateral roots. Involved in nitrate signaling which enables the plant root system to detect and exploit nitrate-rich soil patches. Comparing to the wild type, the mutant displays a strong…
BnaA09g52060D	GSBRNA2T00004070001	AT4G00900	Amigo2 - GO:0006811	Type IIA (SERCA-type) Ca2+ ATPase, catalyzes the efflux of calcium from the cytoplasm.
BnaA09g55270D	GSBRNA2T00092639001	AT3G58730	Amigo2 - GO:0006811	Member of V-ATPase family. Vacuolar-type H + -ATPase (V-ATPase) is a multisubunit proton pump located on the endomembranes.
BnaA09g55390D	GSBRNA2T00092654001	AT3G58970	Whitt et al. (2020)	Transmembrane magnesium transporter. One of nine family members.
BnaA10g00390D	GSBRNA2T00150545001	AT1G01580	Whitt et al. (2020)	Encodes the low-iron-inducible ferric chelate reductase responsible for reduction of iron at the root surface. It is likely to be the major Fe(III) chelate reductase in Arabidopsis iron metabolism. Coordinately regulated with IRT1, the major transporter responsible for high-affinity iron uptake from the soil, at both transcriptional and posttranscriptional levels. Steady state mRNA levels are reg…
BnaA10g03110D	GSBRNA2T00150211001	AT5G42130	Whitt et al. (2020)	Encodes a protein belonging to the mitochondrial carrier family and similar to animal mitoferrin but likely NOT to be located in the mitochondria, but rather in chloroplasts. It is likely to be involved in transporting iron into the chloroplast.
BnaA10g03460D	GSBRNA2T00086311001	AT1G05300	Amigo2 - GO:0006811	member of Fe(II) transporter isolog family
BnaA10g04950D	GSBRNA2T00122899001	AT1G07600	Whitt et al. (2020)	metallothionein, binds to and detoxifies excess copper and other metals, limiting oxidative damage.
BnaA10g06480D	GSBRNA2T00093047001	AT5G53130	Whitt et al. (2020)	member of Cyclic nucleotide gated channel family
BnaA10g06840D	GSBRNA2T00078998001	AT5G53550	Whitt et al. (2020)	YELLOW STRIPE like 3;(source:Araport11)
BnaA10g08510D	GSBRNA2T00074903001	AT5G54680	Whitt et al. (2020)	basic helix-loop-helix (bHLH) DNA-binding superfamily protein;(source:Araport11)
BnaA10g09090D	GSBRNA2T00095360001	AT5G54810	Whitt et al. (2020)	A.thaliana tryptophan synthase beta subunit (trpB)
BnaA10g12280D	GSBRNA2T00053248001	AT5G59030	Whitt et al. (2020)	encodes a putative copper transport protein that contains copper-binding motif and functionally complements in copper-transport defective yeast strains
BnaA10g12420D	GSBRNA2T00053271001	AT5G59420	Amigo2 - GO:0006811	OSBP(oxysterol binding protein)-related protein 3C;(source:Araport11)
BnaA10g14850D	GSBRNA2T00154214001	AT5G20650	Whitt et al. (2020)	Encodes COPT5, a member of copper transporter family and functionally complements a high affinity copper transporter mutant in yeast. Plays an important role in the plant response to environmental copper scarcity, probably by remobilizing copper from prevacuolar vesicles, which could act as internal stores or recycling vesicles to provide the metal cofactor to key copper-dependent processes such …
BnaA10g16180D	GSBRNA2T00154374001	AT5G18830	Whitt et al. (2020)	Encodes a member of the Squamosa Binding Protein family of transcriptional regulators. SPL7 is expressed highly in roots and appears to play a role in copper homeostasis. Mutants are hypersensitive to copper deficient conditions and display a retarded growth phenotype. SPL7 binds to the promoter of the copper responsive miRNAs miR398b and miR389c.
BnaA10g16940D	GSBRNA2T00065907001	AT5G17860	Amigo2 - GO:0006811	Cation/Ca2+ exchanger family member. Double mutants with CCX4 show delayed greening and defects in ROS response.
BnaA10g17200D	GSBRNA2T00065876001	AT5G17520	Amigo2 - GO:0006811	Encodes a maltose transporter that is expressed in leaves and roots. Mutations at the MEX1 locus cause accumulation of both starch and maltose in leaves, with maltose levels at least 40 times higher than that of wild-type. This gene encodes a protein located in the chloroplast envelope.
BnaA10g17210D	GSBRNA2T00065875001	AT5G17520	Amigo2 - GO:0006811	Encodes a maltose transporter that is expressed in leaves and roots. Mutations at the MEX1 locus cause accumulation of both starch and maltose in leaves, with maltose levels at least 40 times higher than that of wild-type. This gene encodes a protein located in the chloroplast envelope.
BnaA10g17380D	GSBRNA2T00135354001	AT5G17290	Whitt et al. (2020)	Autophagy protein ATG5. Forms a conjugate with ATG12 with an essential role in plant nutrient recycling. Mutants missing ATG5 display early senescence and are hypersensitive to nitrogen or carbon starvation, accompanied by a more rapid loss of organellar and cytoplasmic proteins.
BnaA10g18740D	GSBRNA2T00135525001	AT5G15410	Whitt et al. (2020)	'defense, no death' gene (DND1) encodes a mutated cyclic nucleotide-gated cation channel; Same as CNGC2 (article ID 229): Cyclic nucleotide gated channel, activated by cAMP, conducts K+ and other monovalent cations but excludes Na+, does not contain the GYG amino acid sequence found in other channels with this conductivity profile. Conducts Ca2+ into cells which is linked to the generation of NO …
BnaA10g27370D	GSBRNA2T00069516001	AT5G02100	Amigo2 - GO:0006811	Encodes a protein that binds to beta-sitosterol and localizes to the ER. The WFDE motif in ORP3a appears to be important for a direct interaction with PVA12 [Plant VAMP-Associated protein 12]. Mutation of this motif causes ORP3a to relocalize to the Golgi and cytosol. The interaction between PVA12 and ORP3a does not appear to be sterol-dependent.
BnaA10g27650D	GSBRNA2T00069480001	AT5G01490	Amigo2 - GO:0006811	Encodes a cation/proton antiporter, a member of low affinity calcium antiporter CAX2 family. Involved in root development under metal stress.
BnaA10g29770D	GSBRNA2T00044075001	AT5G15070	Whitt et al. (2020)	Encodes a functional VIP1/PPIP5K-type ATP-grasp kinase that is involved in both InsP6 to InsP7 conversion and InsP7 to InsP8 conversion. It is the minor isoform in plants and is expressed in pollen.
BnaA10g29800D	GSBRNA2T00051074001	AT5G13750	Amigo2 - GO:0006811	zinc induced facilitator-like 1;(source:Araport11)
BnaA10g29810D	GSBRNA2T00051075001	AT5G13750	Amigo2 - GO:0006811	zinc induced facilitator-like 1;(source:Araport11)
BnaAnng00410D	GSBRNA2T00119576001	AT5G02600	Whitt et al. (2020)	Encodes a phloem mobile metal binding protein necessary for phloem function and root meristem maintenance.
BnaAnng06860D	GSBRNA2T00075557001	AT5G65990	Amigo2 - GO:0006811	Transmembrane amino acid transporter family protein;(source:Araport11)
BnaAnng07880D	GSBRNA2T00082894001	AT3G30390	Amigo2 - GO:0006811	Encodes a putative amino acid transporter.
BnaAnng08550D	GSBRNA2T00086890001	AT5G18830	Whitt et al. (2020)	Encodes a member of the Squamosa Binding Protein family of transcriptional regulators. SPL7 is expressed highly in roots and appears to play a role in copper homeostasis. Mutants are hypersensitive to copper deficient conditions and display a retarded growth phenotype. SPL7 binds to the promoter of the copper responsive miRNAs miR398b and miR389c.
BnaAnng09460D	GSBRNA2T00088432001	AT3G11780	Amigo2 - GO:0006811	MD-2-related lipid recognition domain-containing protein / ML domain-containing protein;(source:Araport11)
BnaAnng10870D	GSBRNA2T00003976001	AT4G30120	Whitt et al. (2020)	encodes a protein similar to Zn-ATPase, a P1B-type ATPases transport zinc
BnaAnng11100D	GSBRNA2T00004521001	AT3G18160	Amigo2 - GO:0006811	Peroxin 3-1;(source:Araport11)
BnaAnng11320D	GSBRNA2T00005048001	AT1G30450	Whitt et al. (2020)	member of Cation-chloride co-transporter family
BnaAnng11360D	GSBRNA2T00005166001	AT5G46050	Amigo2 - GO:0006811	Encodes a di- and tri-peptide transporter involved in responses to wounding, virulent bacterial pathogens, and high NaCl concentrations. The protein is predicted to have 12 transmembrane helicies.
BnaAnng11690D	GSBRNA2T00007458001	AT4G35040	Whitt et al. (2020)	Basic-region leucine zipper (bZIP19) transcription factor involved in the adaptation to zinc deficiency. Binds ZDRE motifs.
BnaAnng14550D	GSBRNA2T00022220001	AT5G67330	Whitt et al. (2020)	Encodes a member of the Nramp2 metal transporter family; like its homolog Atnramp3, localized in vacuolar membrane. Seedlings of double mutant, atnramp3-1 atnramp4-1, were arrested at early germination. The mRNA is cell-to-cell mobile.
BnaAnng17920D	GSBRNA2T00034515001	AT1G01340	Whitt et al. (2020)	member of Cyclic nucleotide gated channel family
BnaAnng18280D	GSBRNA2T00037471001	AT4G36820	Amigo2 - GO:0006811	Mitochondrial calcium channel.
BnaAnng19530D	GSBRNA2T00042490001	AT2G34960	Amigo2 - GO:0006811	Encodes a member of the cationic amino acid transporter (CAT) subfamily of amino acid polyamine choline transporters. Mediates efficient uptake of Lys, Arg and Glu in a yeast system. Localized to the plasma membrane.
BnaAnng19540D	GSBRNA2T00042491001	AT2G34940	Amigo2 - GO:0006811	VACUOLAR SORTING RECEPTOR 5;(source:Araport11)
BnaAnng19880D	GSBRNA2T00043927001	AT3G48760	Amigo2 - GO:0006811	DHHC-type zinc finger family protein;(source:Araport11)
BnaAnng20600D	GSBRNA2T00046782001	AT1G56330	Amigo2 - GO:0006811	Encodes a small GTP-binding protein implicated in ER to cis-Golgi transport of other proteins. A member of ARF-like GTPase family. A thaliana has 21 members, in two subfamilies, ARF and ARF-like (ARL) GTPases. The protein is found associated to the ER and free in the cytosol.
BnaAnng23670D	GSBRNA2T00059649001	AT4G30190	Amigo2 - GO:0006811	Belongs to the P-type ATPase superfamily of cation-transporting ATPases, pumps protons out of the cell, generating a proton gradient that drives the active transport of nutrients by proton symport. has two autoinhibitory regions within the C-terminal domain. Its plasma membrane localization is light-dependent.
BnaAnng27140D	GSBRNA2T00074140001	AT5G02600	Whitt et al. (2020)	Encodes a phloem mobile metal binding protein necessary for phloem function and root meristem maintenance.
BnaAnng30640D	GSBRNA2T00088467001	AT4G30110	Whitt et al. (2020)	encodes a protein similar to Zn-ATPase, a P1B-type ATPases transport zinc
BnaAnng31230D	GSBRNA2T00091506001	AT3G01310	Whitt et al. (2020)	Encodes a functional VIP1/PPIP5K-type ATP-grasp kinase that is involved in both InsP6 to InsP7 conversion and InsP7 to InsP8 conversion, producing the InsP8 cofactor of the ASK1-COI1-JAZ-jasmonate co-receptor complex. It is the major isoform in plants, is required for jasmonate-dependent defenses, and plays an important role in plant defenses against necrotrophic fungi and insect herbivores.
BnaAnng31400D	GSBRNA2T00092134001	AT3G01310	Whitt et al. (2020)	Encodes a functional VIP1/PPIP5K-type ATP-grasp kinase that is involved in both InsP6 to InsP7 conversion and InsP7 to InsP8 conversion, producing the InsP8 cofactor of the ASK1-COI1-JAZ-jasmonate co-receptor complex. It is the major isoform in plants, is required for jasmonate-dependent defenses, and plays an important role in plant defenses against necrotrophic fungi and insect herbivores.
BnaAnng31630D	GSBRNA2T00092809001	AT2G19110	Whitt et al. (2020)	Encodes a protein with similarity to Zn ATPase. Can rescue Zn deficiency in yeast and Cd resistance, suggesting a role in Zn and Cd transport. The mRNA is cell-to-cell mobile.
BnaAnng31830D	GSBRNA2T00093109001	AT3G62270	Whitt et al. (2020)	BOR2 is involved in efficient borate crosslinking of rhamnogalacturonan II in cell walls under boron limitation.
BnaAnng32120D	GSBRNA2T00093687001	AT1G68320	Whitt et al. (2020)	putative transcription factor: R2R3-MYB transcription family. Involved in regulation of phosphate starvation responses and gibberellic acid biosynthesis.
BnaAnng32950D	GSBRNA2T00097092001	AT3G51895	Whitt et al. (2020)	Encodes a chloroplast-localized sulfate transporter.
BnaAnng35320D	GSBRNA2T00007953001	AT2G29100	Amigo2 - GO:0006811	member of Putative ligand-gated ion channel subunit family
BnaAnng35930D	GSBRNA2T00010952001	AT5G40670	Amigo2 - GO:0006811	PQ-loop repeat family protein / transmembrane family protein;(source:Araport11)
BnaAnng36330D	GSBRNA2T00011756001	AT3G01310	Whitt et al. (2020)	Encodes a functional VIP1/PPIP5K-type ATP-grasp kinase that is involved in both InsP6 to InsP7 conversion and InsP7 to InsP8 conversion, producing the InsP8 cofactor of the ASK1-COI1-JAZ-jasmonate co-receptor complex. It is the major isoform in plants, is required for jasmonate-dependent defenses, and plays an important role in plant defenses against necrotrophic fungi and insect herbivores.
BnaAnng37580D	GSBRNA2T00016532001	AT1G14040	Whitt et al. (2020)	Encodes a PHO1 homologue that is upregulated in response to Zn deficiency and is involved in Pi homeostasis in response to Zn deficiency. The mRNA is cell-to-cell mobile.
BnaAnng37900D	GSBRNA2T00017100001	AT3G01310	Whitt et al. (2020)	Encodes a functional VIP1/PPIP5K-type ATP-grasp kinase that is involved in both InsP6 to InsP7 conversion and InsP7 to InsP8 conversion, producing the InsP8 cofactor of the ASK1-COI1-JAZ-jasmonate co-receptor complex. It is the major isoform in plants, is required for jasmonate-dependent defenses, and plays an important role in plant defenses against necrotrophic fungi and insect herbivores.
BnaAnng37910D	GSBRNA2T00017108001	AT4G16480	Amigo2 - GO:0006811	Encodes a high affinity H+:myo-inositol symporter. The only other compound shown to be transported was pinitol, a methylated derivative of myo-inositol. The mRNA is cell-to-cell mobile.
BnaAnng39070D	GSBRNA2T00020843001	AT1G14870	Whitt et al. (2020)	PCR2 encodes a membrane protein involved in zinc transport and detoxification.
BnaAnng39890D	GSBRNA2T00023707001	AT4G19690	Whitt et al. (2020)	The gene encodes Fe2+ transporter protein. It is a member of the Zrt/Irt-like protein (ZIP) family of transporters. AtIRT1 has broad specificity for divalent heavy metals, mediating the transport of zinc, manganese, cobalt and cadmium under Fe-deficient conditions. IRT1 is monoubiquitinated to promote endocytic trafficking. The mRNA is cell-to-cell mobile.
BnaAnng40280D	GSBRNA2T00025653001	AT3G43790	Whitt et al. (2020)	zinc induced facilitator-like 2;(source:Araport11)
BnaAnng40950D	GSBRNA2T00028318001	AT3G01310	Whitt et al. (2020)	Encodes a functional VIP1/PPIP5K-type ATP-grasp kinase that is involved in both InsP6 to InsP7 conversion and InsP7 to InsP8 conversion, producing the InsP8 cofactor of the ASK1-COI1-JAZ-jasmonate co-receptor complex. It is the major isoform in plants, is required for jasmonate-dependent defenses, and plays an important role in plant defenses against necrotrophic fungi and insect herbivores.
BnaAnng41670D	GSBRNA2T00033944001	AT3G01310	Whitt et al. (2020)	Encodes a functional VIP1/PPIP5K-type ATP-grasp kinase that is involved in both InsP6 to InsP7 conversion and InsP7 to InsP8 conversion, producing the InsP8 cofactor of the ASK1-COI1-JAZ-jasmonate co-receptor complex. It is the major isoform in plants, is required for jasmonate-dependent defenses, and plays an important role in plant defenses against necrotrophic fungi and insect herbivores.
BnaC01g00350D	GSBRNA2T00075130001	AT4G39390	Amigo2 - GO:0006811	Encodes a golgi localized nucleotide sugar transporter.
BnaC01g01650D	GSBRNA2T00131112001	AT4G37270	Whitt et al. (2020)	Encodes a P1B-type ATPases that is localized to the chloroplast envelope and is involved in the transport of Cu into chloroplasts. It is essential for growth under high light conditions.
BnaC01g03460D	GSBRNA2T00130890001	AT4G35040	Whitt et al. (2020)	Basic-region leucine zipper (bZIP19) transcription factor involved in the adaptation to zinc deficiency. Binds ZDRE motifs.
BnaC01g05240D	GSBRNA2T00130673001	AT4G33000	Whitt et al. (2020)	Encodes a member of the calcineurin B-like calcium sensor gene family. Mediates salt tolerance by regulating ion homeostasis in Arabidopsis.
BnaC01g08280D	GSBRNA2T00130270001	AT4G30110	Whitt et al. (2020)	encodes a protein similar to Zn-ATPase, a P1B-type ATPases transport zinc
BnaC01g08360D	GSBRNA2T00130260001	AT2G25680	Whitt et al. (2020)	Encodes a high-affinity molybdate transporter. Mutant has reduced concentrations of molybdate in roots and shoots, and reduced shoot and root length when growing on Mo-limited medium.
BnaC01g09850D	GSBRNA2T00065792001	AT4G28610	Whitt et al. (2020)	Similar to phosphate starvation response gene from Chlamydomonas. Weakly responsive to phosphate starvation. Acts upstream of PHO2 in phosphate signaling and PHT1;1 in arsenate accumulation. Its expression is responsive to both phosphate (Pi) and phosphite (Phi) in shoots.
BnaC01g15940D	GSBRNA2T00116160001	AT4G24120	Whitt et al. (2020)	Member of a small family of oligopeptide transporters similar to the yellow stripe locus of maize (ZmYS1).
BnaC01g20340D	GSBRNA2T00006293001	AT4G27690	Amigo2 - GO:0006811	vacuolar protein sorting 26B;(source:Araport11)
BnaC01g20480D	GSBRNA2T00006269001	AT4G27860	Amigo2 - GO:0006811	vacuolar iron transporter (VIT) family protein;(source:Araport11)
BnaC01g22480D	GSBRNA2T00092715001	AT4G15430	Amigo2 - GO:0006811	ERD (early-responsive to dehydration stress) family protein;(source:Araport11)
BnaC01g23040D	GSBRNA2T00090752001	AT4G10380	Whitt et al. (2020)	Boric acid channel. Essential for efficient boron uptake and plant development under boron limitation. Also functions in arsenite transport and tolerance. Localized preferentially in outer membrane domains of root cells.
BnaC01g27290D	GSBRNA2T00067093001	AT1G56430	Whitt et al. (2020)	Encodes a protein with nicotianamine synthase activity.
BnaC01g28160D	GSBRNA2T00082856001	AT1G58520	Amigo2 - GO:0006811	GDSL-like lipase/acylhydrolase superfamily protein;(source:Araport11)
BnaC01g28910D	GSBRNA2T00117152001	AT1G60960	Whitt et al. (2020)	Encodes a plasma membrane localized zinc/iron transporter.
BnaC01g29930D	GSBRNA2T00029422001	AT1G61800	Amigo2 - GO:0006811	glucose6-Phosphate/phosphate transporter 2. Expression is upregulated in the shoot of cax1/cax3 mutant. The mRNA is cell-to-cell mobile.
BnaC01g30800D	GSBRNA2T00001126001	AT3G23430	Whitt et al. (2020)	Encodes a protein with the mainly hydrophilic N-terminal and the C-terminal containing 6 potential membrane-spanning domains. The mutant is deficient in the transfer of phosphate from root epidermal and cortical cells to the xylem. Its expression is repressed by phosphate (Pi) in shoots, and transiently induced by phosphite (Phi) in roots and shoots. PHO is expressed in developing ovules and play…
BnaC01g31080D	GSBRNA2T00001048001	AT3G23210	Whitt et al. (2020)	bHLH34 is a basic helix loop helix transcription factor. It can bind GAGA and E-box cis elements.It is induced by abiotic stressors including ABA, salt and glucose. PGR, a plasma membrane glucose responsive regulator is a target of bHLH34. Involved in Fe regulation.
BnaC01g34260D	GSBRNA2T00101359001	AT3G18290	Whitt et al. (2020)	Encodes BRUTUS (BTS), a putative E3 ligase protein with metal ion binding and DNA binding domains, which negatively regulates the response to iron deficiency. The mRNA is cell-to-cell mobile.
BnaC01g35550D	GSBRNA2T00018210001	AT3G15990	Amigo2 - GO:0006811	Vascular cambium-localized sulfate transporter, mediates xylem-to-phloem transfer of phosphorus. 2 for its preferential distribution
BnaC01g37090D	GSBRNA2T00053995001	AT3G14280	Whitt et al. (2020)	LL-diaminopimelate aminotransferase;(source:Araport11)
BnaC01g37750D	GSBRNA2T00026291001	AT3G13320	Whitt et al. (2020)	low affinity calcium antiporter CAX2 The mRNA is cell-to-cell mobile.
BnaC01g38230D	GSBRNA2T00026379001	AT3G12820	Whitt et al. (2020)	Member of the R2R3 factor gene family.
BnaC01g38940D	GSBRNA2T00018627001	AT3G09840	Amigo2 - GO:0006811	Encodes a cell division cycle protein, a member of AAA-type ATPases gene family. Expressed throughout the plant in regions of cell division. Within the cell, sub-cellular localization varies depending on the stage of the cell cycle.Mutants in which the expression of CDC48A is altered show defects in cytokinesis, cell expansion and cell differentiation. The mRNA is cell-to-cell mobile.
BnaC01g39510D	GSBRNA2T00018547001	AT3G08040	Whitt et al. (2020)	Encodes a member of the MATE (multidrug and toxin efflux family), expressed in roots but not shoots. Mutants accumulate excess iron, manganese and zinc, and express root Fe(III) chelatase activity even under iron sufficiency conditions. FRD3 is likely to function in root xylem loading of an iron chelator or other factor necessary for efficient iron uptake out of the xylem or apoplastic space and …
BnaC01g39580D	GSBRNA2T00018536001	AT3G07910	Amigo2 - GO:0006811	reactive oxygen species modulator-like protein;(source:Araport11)
BnaC01g41080D	GSBRNA2T00004505001	AT4G19690	Whitt et al. (2020)	The gene encodes Fe2+ transporter protein. It is a member of the Zrt/Irt-like protein (ZIP) family of transporters. AtIRT1 has broad specificity for divalent heavy metals, mediating the transport of zinc, manganese, cobalt and cadmium under Fe-deficient conditions. IRT1 is monoubiquitinated to promote endocytic trafficking. The mRNA is cell-to-cell mobile.
BnaC01g41470D	GSBRNA2T00008669001	AT4G23100	Whitt et al. (2020)	Encodes the enzyme glutamate-cysteine ligase catalyzing the first, and rate-limiting, step of glutathione biosynthesis. Required for cell proliferation at the root tip. Involved in susceptibility to the bacterial pathogen Pseudomonas syringae. Mutants are phytoalexin defective.
BnaC01g42730D	GSBRNA2T00010663001	AT3G47640	Whitt et al. (2020)	Encodes POPEYE (PYE), a bHLH transcription factor regulating response to iron deficiency in Arabidopsis roots.
BnaC02g04980D	GSBRNA2T00151879001	AT5G13740	Whitt et al. (2020)	Encodes ZIF1 (ZINC-INDUCED FACILITATOR1), a member of the Major Facilitator Superfamily (MFS) of membrane proteins which are found in all organisms and transport a wide range of small, organic molecules. Involved in a mechanism of Zn sequestration, possibly by transport of a Zn ligand or Zn-ligand complex into vacuoles. The mRNA is cell-to-cell mobile.
BnaC02g06740D	GSBRNA2T00065368001	AT3G58810	Whitt et al. (2020)	Member of Zinc transporter (ZAT) family. Contributes to basic cellular Zn tolerance and controls Zn partitioning, particularly under conditions of high rates of Zn influx into the root symplasm. Localizes to the vacuolar membrane.
BnaC02g07200D	GSBRNA2T00114867001	AT5G17290	Whitt et al. (2020)	Autophagy protein ATG5. Forms a conjugate with ATG12 with an essential role in plant nutrient recycling. Mutants missing ATG5 display early senescence and are hypersensitive to nitrogen or carbon starvation, accompanied by a more rapid loss of organellar and cytoplasmic proteins.
BnaC02g08350D	GSBRNA2T00114722001	AT5G18830	Whitt et al. (2020)	Encodes a member of the Squamosa Binding Protein family of transcriptional regulators. SPL7 is expressed highly in roots and appears to play a role in copper homeostasis. Mutants are hypersensitive to copper deficient conditions and display a retarded growth phenotype. SPL7 binds to the promoter of the copper responsive miRNAs miR398b and miR389c.
BnaC02g08870D	GSBRNA2T00074518001	AT5G19600	Amigo2 - GO:0006811	Encodes sulfate transporter Sultr3;5.
BnaC02g10130D	GSBRNA2T00115090001	AT5G59030	Whitt et al. (2020)	encodes a putative copper transport protein that contains copper-binding motif and functionally complements in copper-transport defective yeast strains
BnaC02g13220D	GSBRNA2T00122737001	AT3G01310	Whitt et al. (2020)	Encodes a functional VIP1/PPIP5K-type ATP-grasp kinase that is involved in both InsP6 to InsP7 conversion and InsP7 to InsP8 conversion, producing the InsP8 cofactor of the ASK1-COI1-JAZ-jasmonate co-receptor complex. It is the major isoform in plants, is required for jasmonate-dependent defenses, and plays an important role in plant defenses against necrotrophic fungi and insect herbivores.
BnaC02g14190D	GSBRNA2T00102340001	AT5G53550	Whitt et al. (2020)	YELLOW STRIPE like 3;(source:Araport11)
BnaC02g14560D	GSBRNA2T00102267001	AT5G53130	Whitt et al. (2020)	member of Cyclic nucleotide gated channel family
BnaC02g20610D	GSBRNA2T00064980001	AT1G71200	Whitt et al. (2020)	bHLH160 transcription factor. Induced by copper deficiency and seems to mediate copper uptake along with SPL7. Alternative splicing variant in response to MeJa treatment has potential novel function where it can dimerize but not bind DNA, resulting in a function opposite of the primary isoform.
BnaC02g24280D	GSBRNA2T00012413001	AT1G76800	Amigo2 - GO:0006811	The gene encodes nodulin-like2 whose transcript abundance was repressed under conditions of Fe-deficient growth.
BnaC02g29210D	GSBRNA2T00157269001	AT4G10380	Whitt et al. (2020)	Boric acid channel. Essential for efficient boron uptake and plant development under boron limitation. Also functions in arsenite transport and tolerance. Localized preferentially in outer membrane domains of root cells.
BnaC02g30770D	GSBRNA2T00103856001	AT5G44070	Whitt et al. (2020)	Phytochelatin synthase gene confers tolerance to cadmium ions. Catalyzes phytochelatin (PC) synthesis from glutathione (GSH) in the presence of Cd2+, Zn2+, Cu2+ and Fe3+, but not by Co2+ or Ni2+. The mRNA is cell-to-cell mobile.
BnaC02g33640D	GSBRNA2T00063883001	AT2G01110	Amigo2 - GO:0006811	mutant is Albino and pale green; Chloroplast Protein Translocation (tatC). Core subunit of the chloroplast Tat translocase. Integral chloroplast thylakoid membrane protein.
BnaC02g34840D	GSBRNA2T00073348001	AT2G02860	Amigo2 - GO:0006811	encodes a sucrose transporter in sieve elements and a number of sink tissues and cell types. Gene expression is induced by wounding.
BnaC02g35070D	GSBRNA2T00082504001	AT2G03590	Amigo2 - GO:0006811	Encodes a member of a class of allantoin transporters.
BnaC02g36720D	GSBRNA2T00040388001	AT3G27170	Amigo2 - GO:0006811	member of Anion channel protein family The mRNA is cell-to-cell mobile.
BnaC02g39630D	GSBRNA2T00028880001	AT5G27150	Amigo2 - GO:0006811	Encodes a vacuolar sodium/proton antiporter involved in salt tolerance, ion homeostasis, and leaf development. The mRNA is cell-to-cell mobile.
BnaC02g43080D	GSBRNA2T00086231001	AT5G64410	Amigo2 - GO:0006811	oligopeptide transporter
BnaC02g44130D	GSBRNA2T00017535001	AT5G17520	Amigo2 - GO:0006811	Encodes a maltose transporter that is expressed in leaves and roots. Mutations at the MEX1 locus cause accumulation of both starch and maltose in leaves, with maltose levels at least 40 times higher than that of wild-type. This gene encodes a protein located in the chloroplast envelope.
BnaC02g46060D	GSBRNA2T00013352001	AT1G68320	Whitt et al. (2020)	putative transcription factor: R2R3-MYB transcription family. Involved in regulation of phosphate starvation responses and gibberellic acid biosynthesis.
BnaC02g46600D	GSBRNA2T00040757001	AT1G80830	Whitt et al. (2020)	Thought to be involved in iron homeostasis. Induced in leaves in response to iron deficiency. Transgenic plants accumulate toxic levels of iron. Gene complements yeast iron uptake mutants.
BnaC02g46970D	GSBRNA2T00023735001	AT5G45380	Amigo2 - GO:0006811	urea-proton symporter DEGRADATION OF UREA 3 (DUR3);(source:Araport11)
BnaC02g47710D	GSBRNA2T00042354001	AT2G01770	Whitt et al. (2020)	Encodes an iron transporter required for iron sequestration into vacuoles. Expressed in developing embryo and seed. Localized in the vacuolar membrane.
BnaC03g01230D	GSBRNA2T00134266001	AT5G03455	Whitt et al. (2020)	Encodes a homolog of yeast cell cycle regulator CDC25. It has a sole catalytic domain and devoid of the N-terminal regulatory region found in the human CDC25 and is capable of reducing the mitotic cell length of transformed fission yeast. Non-plant CDC25 proteins have been shown to do this. However, the gene is more or less constant, regardless of whether the tissue examined contained proliferati…
BnaC03g01300D	GSBRNA2T00134274001	AT5G03570	Whitt et al. (2020)	Encodes FPN2, a tonoplast localized nickel transport protein. FPN2 is one of the Arabidopsis orthologs (AT2G38460/IREG1/FPN1 and AT5G03570/IREG2/FPN2) the iron efflux transporter ferroportin (FPN) identified in animals.
BnaC03g06010D	GSBRNA2T00140348001	AT5G13740	Whitt et al. (2020)	Encodes ZIF1 (ZINC-INDUCED FACILITATOR1), a member of the Major Facilitator Superfamily (MFS) of membrane proteins which are found in all organisms and transport a wide range of small, organic molecules. Involved in a mechanism of Zn sequestration, possibly by transport of a Zn ligand or Zn-ligand complex into vacuoles. The mRNA is cell-to-cell mobile.
BnaC03g06720D	GSBRNA2T00140432001	AT5G15070	Whitt et al. (2020)	Encodes a functional VIP1/PPIP5K-type ATP-grasp kinase that is involved in both InsP6 to InsP7 conversion and InsP7 to InsP8 conversion. It is the minor isoform in plants and is expressed in pollen.
BnaC03g12090D	GSBRNA2T00141086001	AT5G59030	Whitt et al. (2020)	encodes a putative copper transport protein that contains copper-binding motif and functionally complements in copper-transport defective yeast strains
BnaC03g12860D	GSBRNA2T00060690001	AT5G57620	Whitt et al. (2020)	MYB36 is a transcriptional regulator that acts to promote differentiation of the endodermis during root development. It promotes the development the Casparian band in part by regulating the expression of genes involved in localizing lignin biosynthetic machinery to the Casparian band. MYB36 binds to and regulates the expression of factors involved in producing the Casparian band including CASP1, …
BnaC03g13950D	GSBRNA2T00060818001	AT5G55930	Amigo2 - GO:0006811	oligopeptide transporter
BnaC03g14420D	GSBRNA2T00077317001	AT5G54680	Whitt et al. (2020)	basic helix-loop-helix (bHLH) DNA-binding superfamily protein;(source:Araport11)
BnaC03g18410D	GSBRNA2T00132254001	AT2G32830	Whitt et al. (2020)	Encodes Pht1;5, a member of the Pht1 family of phosphate transporters which include: Pht1;1/At5g43350, Pht1;2/At5g43370, Pht1;3/At5g43360, Pht1;4/At2g38940, Pht1;5/At2g32830, Pht1;6/At5g43340, Pht1;7/At3g54700, Pht1;8/At1g20860, Pht1;9/At1g76430 (Plant Journal 2002, 31:341).
BnaC03g27190D	GSBRNA2T00015894001	AT2G23150	Whitt et al. (2020)	Encodes a member of the Nramp2 metal transporter family; like its homolog Atnramp4, localized in vacuolar membrane. Seedlings of double mutant, atnramp3-1 atnramp4-1, were arrested at early germination.
BnaC03g27400D	GSBRNA2T00015861001	AT2G23240	Whitt et al. (2020)	AtMT4b is a member of Type 4 metallothionein (MT) genes. It is involved in the early develoment of the embryo and in the accumulation of metal ions especially Zn in the seeds.
BnaC03g27680D	GSBRNA2T00055921001	AT5G50200	Amigo2 - GO:0006811	Wound-responsive gene 3 (WR3). Encodes a high-affinity nitrate transporter. Up-regulated by nitrate. Involved in jasmonic acid-independent wound signal transduction.
BnaC03g28080D	GSBRNA2T00055863001	AT4G08230	Amigo2 - GO:0006811	glycine-rich protein;(source:Araport11)
BnaC03g28940D	GSBRNA2T00119860001	AT4G10310	Whitt et al. (2020)	encodes a sodium transporter (HKT1) expressed in xylem parenchyma cells. Mutants over-accumulate sodium in shoot tissue and have increased sodium in the xylem sap and reduced sodium in phloem sap and roots.
BnaC03g28980D	GSBRNA2T00119864001	AT4G10380	Whitt et al. (2020)	Boric acid channel. Essential for efficient boron uptake and plant development under boron limitation. Also functions in arsenite transport and tolerance. Localized preferentially in outer membrane domains of root cells.
BnaC03g29810D	GSBRNA2T00015628001	AT4G04340	Amigo2 - GO:0006811	Encodes a plasma membrane localized hyperosmolality gated calcium channel that is expressed in guard cells and roots.
BnaC03g30040D	GSBRNA2T00015661001	AT4G04910	Amigo2 - GO:0006811	N-ethylmaleimide sensitive factor that can functionally complement yeast SEC18 AAA+ ATPase activity. Mutants show defects in intracellular vesicle mediated transport. Appears to affect cycling of PIN1 (and probably other proteins.)
BnaC03g30630D	GSBRNA2T00002371001	AT4G02780	Whitt et al. (2020)	Catalyzes the conversion of geranylgeranyl pyrophosphate (GGPP) to copalyl pyrophosphate (CPP) of gibberellin biosynthesis
BnaC03g32510D	GSBRNA2T00153585001	AT3G01310	Whitt et al. (2020)	Encodes a functional VIP1/PPIP5K-type ATP-grasp kinase that is involved in both InsP6 to InsP7 conversion and InsP7 to InsP8 conversion, producing the InsP8 cofactor of the ASK1-COI1-JAZ-jasmonate co-receptor complex. It is the major isoform in plants, is required for jasmonate-dependent defenses, and plays an important role in plant defenses against necrotrophic fungi and insect herbivores.
BnaC03g35560D	GSBRNA2T00125180001	AT3G07890	Amigo2 - GO:0006811	Ypt/Rab-GAP domain of gyp1p superfamily protein;(source:Araport11)
BnaC03g35640D	GSBRNA2T00125172001	AT3G08040	Whitt et al. (2020)	Encodes a member of the MATE (multidrug and toxin efflux family), expressed in roots but not shoots. Mutants accumulate excess iron, manganese and zinc, and express root Fe(III) chelatase activity even under iron sufficiency conditions. FRD3 is likely to function in root xylem loading of an iron chelator or other factor necessary for efficient iron uptake out of the xylem or apoplastic space and …
BnaC03g35660D	GSBRNA2T00125170001	AT3G08040	Whitt et al. (2020)	Encodes a member of the MATE (multidrug and toxin efflux family), expressed in roots but not shoots. Mutants accumulate excess iron, manganese and zinc, and express root Fe(III) chelatase activity even under iron sufficiency conditions. FRD3 is likely to function in root xylem loading of an iron chelator or other factor necessary for efficient iron uptake out of the xylem or apoplastic space and …
BnaC03g37840D	GSBRNA2T00110700001	AT3G12820	Whitt et al. (2020)	Member of the R2R3 factor gene family.
BnaC03g37860D	GSBRNA2T00123609001	AT3G13320	Whitt et al. (2020)	low affinity calcium antiporter CAX2 The mRNA is cell-to-cell mobile.
BnaC03g39110D	GSBRNA2T00123788001	AT3G15380	Whitt et al. (2020)	Encodes a member of a choline transporter-like protein family that facilitates choline transport, localizes to the trans-Golgi network, and during cytokinesis is associated with the phragmoplast. Loss-of-function results in an altered choline metabolite profile, defects in sieve plate and sieve pore formation and impaired phloem transport.
BnaC03g39120D	GSBRNA2T00123789001	AT3G15380	Whitt et al. (2020)	Encodes a member of a choline transporter-like protein family that facilitates choline transport, localizes to the trans-Golgi network, and during cytokinesis is associated with the phragmoplast. Loss-of-function results in an altered choline metabolite profile, defects in sieve plate and sieve pore formation and impaired phloem transport.
BnaC03g44100D	GSBRNA2T00085156001	AT2G05120	Amigo2 - GO:0006811	Nucleoporin, Nup133/Nup155-like protein;(source:Araport11)
BnaC03g46620D	GSBRNA2T00150182001	AT2G16770	Whitt et al. (2020)	Basic-region leucine zipper (bZIP23) transcription factor involved in the adaptation to zinc deficiency. Binds ZDRE motifs.
BnaC03g46920D	GSBRNA2T00047327001	AT2G28160	Whitt et al. (2020)	Encodes a putative transcription factor that regulates iron uptake responses. mRNA is detected in the outer cell layers of the root and accumulates in response to iron deficiency. The expression of many iron-regulated genes is dependent on FIT1. It specifically regulates FRO2 at the level of mRNA accumulation and IRT1 at the level of protein accumulation.Similar to FER in tomato and is a regulato…
BnaC03g49370D	GSBRNA2T00079233001	AT5G64930	Whitt et al. (2020)	Regulator of expression of pathogenesis-related (PR) genes. Participates in signal transduction pathways involved in plant defense (systemic acquired resistance -SAR).
BnaC03g53500D	GSBRNA2T00129054001	AT3G47640	Whitt et al. (2020)	Encodes POPEYE (PYE), a bHLH transcription factor regulating response to iron deficiency in Arabidopsis roots.
BnaC03g56990D	GSBRNA2T00057044001	AT1G12940	Amigo2 - GO:0006811	member of High affinity nitrate transporter family
BnaC03g57210D	GSBRNA2T00024762001	AT3G47780	Amigo2 - GO:0006811	member of ATH subfamily The mRNA is cell-to-cell mobile.
BnaC03g59660D	GSBRNA2T00061001001	AT1G30360	Amigo2 - GO:0006811	Early-responsive to dehydration stress protein (ERD4);(source:Araport11)
BnaC03g59700D	GSBRNA2T00061008001	AT1G30400	Whitt et al. (2020)	glutathione S-conjugate transporting ATPase (AtMRP1) mRNA. An ABCC-type arsenite-phytochelatin transporter. The expression of this gene is upregulated by herbicide safeners such as benoxacor and fenclorim.
BnaC03g59720D	GSBRNA2T00061010001	AT1G30450	Whitt et al. (2020)	member of Cation-chloride co-transporter family
BnaC03g60150D	GSBRNA2T00061070001	AT4G38730	Amigo2 - GO:0006811	magnesium transporter, putative (DUF803);(source:Araport11)
BnaC03g60580D	GSBRNA2T00061139001	AT4G39390	Amigo2 - GO:0006811	Encodes a golgi localized nucleotide sugar transporter.
BnaC03g61940D	GSBRNA2T00058485001	AT4G36640	Amigo2 - GO:0006811	Sec14p-like phosphatidylinositol transfer family protein;(source:Araport11)
BnaC03g62050D	GSBRNA2T00058464001	AT4G24120	Whitt et al. (2020)	Member of a small family of oligopeptide transporters similar to the yellow stripe locus of maize (ZmYS1).
BnaC03g62300D	GSBRNA2T00073321001	AT4G35450	Amigo2 - GO:0006811	A molecular chaperone that binds to the transmembrane domains of interacting proteins to prevent aggregation and direct them to the right location after translation.Involved in targeting of chloroplast outer membrane proteins to the chloroplast. Double mutants of AKR2A and the highly homologous AKR2B have yellow leaves, significantly reduced chloroplast proteins, and no thylakoid membranes.
BnaC03g64830D	GSBRNA2T00037434001	AT4G22120	Amigo2 - GO:0006811	Calcium-permeable stretch activated cation channel.
BnaC03g65140D	GSBRNA2T00072935001	AT4G23100	Whitt et al. (2020)	Encodes the enzyme glutamate-cysteine ligase catalyzing the first, and rate-limiting, step of glutathione biosynthesis. Required for cell proliferation at the root tip. Involved in susceptibility to the bacterial pathogen Pseudomonas syringae. Mutants are phytoalexin defective.
BnaC03g65600D	GSBRNA2T00095696001	AT4G35040	Whitt et al. (2020)	Basic-region leucine zipper (bZIP19) transcription factor involved in the adaptation to zinc deficiency. Binds ZDRE motifs.
BnaC03g66810D	GSBRNA2T00040018001	AT4G33000	Whitt et al. (2020)	Encodes a member of the calcineurin B-like calcium sensor gene family. Mediates salt tolerance by regulating ion homeostasis in Arabidopsis.
BnaC03g67150D	GSBRNA2T00011255001	AT4G32272	Amigo2 - GO:0006811	Golgi-localized nucleotide sugar (UDP-GlcNAc) transporter that delivers an essential substrate for the maturation of N-glycans and the GIPC class of sphingolipids.
BnaC03g70920D	GSBRNA2T00032474001	AT1G55910	Amigo2 - GO:0006811	member of Putative zinc transporter ZIP2 - like family
BnaC03g71080D	GSBRNA2T00032453001	AT1G56160	Whitt et al. (2020)	Encodes a member of the R2R3 transcription factor gene family that is involved in mediating induced systemic resistance. Genetic analysis of loss of function mutants and overexpressor lines indicates MYB72 is necessary but not sufficient for ISR.Interacts in vivo with EIL3.
BnaC03g72490D	GSBRNA2T00097768001	AT2G47160	Whitt et al. (2020)	Encodes a key transporter under boron (B) limitation in the soil. Protein accumulates in shoots and roots under conditions of boron deficiency and is degraded within several hours of restoring boron supply. Localized to the plasma membrane under B limitation, and to the cytoplasm after B application before degradation. Protein is transferred via the endosomes to the vacuole for degradation. Local…
BnaC03g73370D	GSBRNA2T00019771001	AT3G11780	Amigo2 - GO:0006811	MD-2-related lipid recognition domain-containing protein / ML domain-containing protein;(source:Araport11)
BnaC03g73530D	GSBRNA2T00011701001	AT3G11900	Amigo2 - GO:0006811	encodes an amino acid transporter that transports aromatic and neutral amino acids, IAA, and 2,4-D. Expressed in all tissues with highest abundance in flowers and cauline leaves. a member of a small gene family in Arabidopsis and represents a new class of amino acid transporters.
BnaC03g76100D	GSBRNA2T00094161001	AT1G30270	Whitt et al. (2020)	Arabidopsis thaliana CBL-interacting protein kinase 23. CIPK23 serves as a positive regulator of the potassium transporter AKT1 by directly phosphorylating AKT1. CIPK23 is activated by the binding of two calcineurin B-like proteins, CBL1 and CBL9. The mRNA is cell-to-cell mobile.
BnaC03g76160D	GSBRNA2T00094173001	AT1G30270	Whitt et al. (2020)	Arabidopsis thaliana CBL-interacting protein kinase 23. CIPK23 serves as a positive regulator of the potassium transporter AKT1 by directly phosphorylating AKT1. CIPK23 is activated by the binding of two calcineurin B-like proteins, CBL1 and CBL9. The mRNA is cell-to-cell mobile.
BnaC03g76710D	GSBRNA2T00008515001	AT1G63810	Amigo2 - GO:0006811	nucleolar protein;(source:Araport11)
BnaC04g00350D	GSBRNA2T00064725001	AT2G47160	Whitt et al. (2020)	Encodes a key transporter under boron (B) limitation in the soil. Protein accumulates in shoots and roots under conditions of boron deficiency and is degraded within several hours of restoring boron supply. Localized to the plasma membrane under B limitation, and to the cytoplasm after B application before degradation. Protein is transferred via the endosomes to the vacuole for degradation. Local…
BnaC04g00360D	GSBRNA2T00064724001	AT2G47160	Whitt et al. (2020)	Encodes a key transporter under boron (B) limitation in the soil. Protein accumulates in shoots and roots under conditions of boron deficiency and is degraded within several hours of restoring boron supply. Localized to the plasma membrane under B limitation, and to the cytoplasm after B application before degradation. Protein is transferred via the endosomes to the vacuole for degradation. Local…
BnaC04g00620D	GSBRNA2T00073195001	AT2G46800	Whitt et al. (2020)	Encodes a member of the zinc transporter (ZAT) and cation diffusion facilitator (CDF) families. It is expressed throughout the plant, especially in dividing, differentiating and expanding cells. The protein is localized to the vacuolar membrane. Mediates Zn ion homeostasis.
BnaC04g01250D	GSBRNA2T00074064001	AT2G46430	Whitt et al. (2020)	Encodes a cyclic nucleotide gated channel, downstream component of the signaling pathways leading to hypersensitive response (HR) resistance.
BnaC04g06060D	GSBRNA2T00012509001	AT2G39450	Whitt et al. (2020)	Encodes a Golgi-localized manganese transporter that is involved in Mn tolerance. When expressed into yeast cells, this gene confer Mn2+ and Cu2+ tolerance.
BnaC04g06090D	GSBRNA2T00012506001	AT2G39450	Whitt et al. (2020)	Encodes a Golgi-localized manganese transporter that is involved in Mn tolerance. When expressed into yeast cells, this gene confer Mn2+ and Cu2+ tolerance.
BnaC04g06480D	GSBRNA2T00152867001	AT2G38940	Whitt et al. (2020)	Encodes Pht1;4, a member of the Pht1 family of phosphate transporters which include: Pht1;1/At5g43350, Pht1;2/At5g43370, Pht1;3/At5g43360, Pht1;4/At2g38940, Pht1;5/At2g32830, Pht1;6/At5g43340, Pht1;7/At3g54700, Pht1;8/At1g20860, Pht1;9/At1g76430 (Plant Journal 2002, 31:341). Expression is upregulated in the shoot of cax1/cax3 mutant and is responsive to phosphate (Pi) and not phosphite (Phi) in r…
BnaC04g07880D	GSBRNA2T00152654001	AT2G37430	Whitt et al. (2020)	Encodes a member of the zinc finger family of transcriptional regulators. It is expressed in many root tips, primary roots, cotyledons and hypocotyl. The protein is localized to the nucleus. Overexpression of ZAT11 causes increased root growth and increased sensitivity to nickel ions. The mRNA is cell-to-cell mobile.
BnaC04g15130D	GSBRNA2T00068034001	AT2G28900	Amigo2 - GO:0006811	Encodes AtOEP16, a 16-KDa plastid outer membrane protein involved in plastid import of protochlorophyllide oxidoreductase A. Predominantly expressed in leaves and is also inducible by cold treatment.
BnaC04g16120D	GSBRNA2T00148180001	AT2G28160	Whitt et al. (2020)	Encodes a putative transcription factor that regulates iron uptake responses. mRNA is detected in the outer cell layers of the root and accumulates in response to iron deficiency. The expression of many iron-regulated genes is dependent on FIT1. It specifically regulates FRO2 at the level of mRNA accumulation and IRT1 at the level of protein accumulation.Similar to FER in tomato and is a regulato…
BnaC04g18540D	GSBRNA2T00037160001	AT1G58520	Amigo2 - GO:0006811	GDSL-like lipase/acylhydrolase superfamily protein;(source:Araport11)
BnaC04g19270D	GSBRNA2T00124039001	AT1G62180	Whitt et al. (2020)	encodes a adenosine 5'-phosphosulfate reductase, involved in sulfate assimilation. Is a major effect locus for natural variation of shoot sulfate content in Arabidopsis.
BnaC04g20290D	GSBRNA2T00156678001	AT1G63440	Whitt et al. (2020)	The Arabidopsis P-type ATPase HMA5 is involved in Cu detoxification. hma5 mutant plants exhibit Cu hypersensitivity, which is especially dramatic in roots where HMA5 is mostly expressed.
BnaC04g21390D	GSBRNA2T00156837001	AT3G62270	Whitt et al. (2020)	BOR2 is involved in efficient borate crosslinking of rhamnogalacturonan II in cell walls under boron limitation.
BnaC04g24670D	GSBRNA2T00087298001	AT3G56970	Whitt et al. (2020)	Encodes a member of the basic helix-loop-helix transcription factor family protein.
BnaC04g24680D	GSBRNA2T00087296001	AT3G56970	Whitt et al. (2020)	Encodes a member of the basic helix-loop-helix transcription factor family protein.
BnaC04g24690D	GSBRNA2T00087295001	AT3G56980	Whitt et al. (2020)	Encodes a member of the basic helix-loop-helix transcription factor protein.
BnaC04g24710D	GSBRNA2T00087293001	AT3G56980	Whitt et al. (2020)	Encodes a member of the basic helix-loop-helix transcription factor protein.
BnaC04g26500D	GSBRNA2T00071057001	AT3G54140	Amigo2 - GO:0006811	Encodes a di- and tri-peptide transporter that recognizes a variety of different amino acid combinations. GFP-tagged PTR1 localizes to the plasma membrane and has 8 to 11 predicted transmembrane domains. PTR1 is expressed in a number of different vascular tissues throughout the plant based on promoter:GUS expression analysis. ptr1 mutants have a lower dry weight than wild type plants when both ar…
BnaC04g28500D	GSBRNA2T00100969001	AT3G51895	Whitt et al. (2020)	Encodes a chloroplast-localized sulfate transporter.
BnaC04g28710D	GSBRNA2T00070363001	AT4G14410	Whitt et al. (2020)	Basic helix loop helix transcription factor involved in stress mediated signaling during germination.
BnaC04g29260D	GSBRNA2T00070254001	AT4G13800	Amigo2 - GO:0006811	magnesium transporter NIPA (DUF803);(source:Araport11)
BnaC04g32060D	GSBRNA2T00062650001	AT5G35410	Whitt et al. (2020)	encodes a member of the CBL-interacting protein kinase family, is a regulatory component controlling plant potassium nutrition
BnaC04g32800D	GSBRNA2T00060415001	AT5G40670	Amigo2 - GO:0006811	PQ-loop repeat family protein / transmembrane family protein;(source:Araport11)
BnaC04g39550D	GSBRNA2T00127778001	AT2G28160	Whitt et al. (2020)	Encodes a putative transcription factor that regulates iron uptake responses. mRNA is detected in the outer cell layers of the root and accumulates in response to iron deficiency. The expression of many iron-regulated genes is dependent on FIT1. It specifically regulates FRO2 at the level of mRNA accumulation and IRT1 at the level of protein accumulation.Similar to FER in tomato and is a regulato…
BnaC04g39920D	GSBRNA2T00127845001	AT2G28670	Whitt et al. (2020)	Encodes a protein of unknown function that is involved in formation of the casparian strip. ESB1 is localized to the casparian strip and this localization is depended on CASP1 and 2. esb1 mutants have increased levels of suberin, disordered casparian strip and altered levels of several ions in their leaves.
BnaC04g42240D	GSBRNA2T00085707001	AT2G31660	Amigo2 - GO:0006811	SAD2 (super sensitive to ABA and drought 2) encodes an importin beta-domain family protein likely to be involved in nuclear transport in ABA signaling. Subcellular localization of GFP-tagged SAD2 showed a predominantly nuclear localization, consistent with a role for SAD2 in nuclear transport. Mutation of SAD2 in Arabidopsis alters abscisic acid sensitivity. SAD2 was ubiquitously expressed at low…
BnaC04g44130D	GSBRNA2T00011442001	AT2G33770	Whitt et al. (2020)	Encodes a ubiquitin-conjugating E2 enzyme. UBC24 mRNA accumulation is suppressed by miR399f, miR399b and miR399c. Involved in phosphate starvation response and mediates degradation of PHO1 and PHT1s at endomembrane. Its expression is responsive to phosphate (Pi) and not phosphite (Phi) in roots and shoots. The mRNA is cell-to-cell mobile.
BnaC04g44780D	GSBRNA2T00051438001	AT2G35800	Amigo2 - GO:0006811	Encodes a predicted calcium-dependent S-adenosyl methionine carrier.
BnaC04g45160D	GSBRNA2T00155366001	AT2G37430	Whitt et al. (2020)	Encodes a member of the zinc finger family of transcriptional regulators. It is expressed in many root tips, primary roots, cotyledons and hypocotyl. The protein is localized to the nucleus. Overexpression of ZAT11 causes increased root growth and increased sensitivity to nickel ions. The mRNA is cell-to-cell mobile.
BnaC04g46050D	GSBRNA2T00155254001	AT2G38940	Whitt et al. (2020)	Encodes Pht1;4, a member of the Pht1 family of phosphate transporters which include: Pht1;1/At5g43350, Pht1;2/At5g43370, Pht1;3/At5g43360, Pht1;4/At2g38940, Pht1;5/At2g32830, Pht1;6/At5g43340, Pht1;7/At3g54700, Pht1;8/At1g20860, Pht1;9/At1g76430 (Plant Journal 2002, 31:341). Expression is upregulated in the shoot of cax1/cax3 mutant and is responsive to phosphate (Pi) and not phosphite (Phi) in r…
BnaC04g46360D	GSBRNA2T00155218001	AT2G39450	Whitt et al. (2020)	Encodes a Golgi-localized manganese transporter that is involved in Mn tolerance. When expressed into yeast cells, this gene confer Mn2+ and Cu2+ tolerance.
BnaC04g47760D	GSBRNA2T00084641001	AT2G41560	Amigo2 - GO:0006811	Encodes a calmodulin-regulated Ca(2+)-ATPase that improves salt tolerance in yeast. Localized to the vacuole. Lesion mimic phenotype when mutation in the gene is combined with a mutation in ACA11. Lesion mimic phenotype of double knockout can be suppressed by nutritional supplements that increase anion levels (e.g. 15 mM Nitrate, Chloride, or Phosphate).
BnaC04g49920D	GSBRNA2T00022082001	AT3G03110	Amigo2 - GO:0006811	Encodes a member of the exportin family (XPO1B)which function as receptors for nuclear transport.Along with XPO1A involved in the development of male and female gametophytes.
BnaC04g49940D	GSBRNA2T00022084001	AT3G03090	Amigo2 - GO:0006811	Encodes a vacuolar membrane-localized glucose transporter that can also transport fructose. Mutations in these gene have effects on seed germination and time to flowering.
BnaC04g51480D	GSBRNA2T00038178001	AT2G47160	Whitt et al. (2020)	Encodes a key transporter under boron (B) limitation in the soil. Protein accumulates in shoots and roots under conditions of boron deficiency and is degraded within several hours of restoring boron supply. Localized to the plasma membrane under B limitation, and to the cytoplasm after B application before degradation. Protein is transferred via the endosomes to the vacuole for degradation. Local…
BnaC04g51920D	GSBRNA2T00022568001	AT2G47490	Amigo2 - GO:0006811	Encodes a chloroplast-localized NAD+ transporter that transports NAD+ in a counter exchange mode with ADP and AMP in vitro.
BnaC04g52200D	GSBRNA2T00011214001	AT5G54810	Whitt et al. (2020)	A.thaliana tryptophan synthase beta subunit (trpB)
BnaC04g54480D	GSBRNA2T00010513001	AT2G29530	Amigo2 - GO:0006811	Encodes a small zinc finger-like protein that is a component of the mitochondrial protein import apparatus. Together with AtTIM9, AtTIM10 is non-redundantly essential for maintaining mitochondrial function of early embryo proper cells and endosperm free-nuclei.
BnaC04g54770D	GSBRNA2T00039572001	AT2G28670	Whitt et al. (2020)	Encodes a protein of unknown function that is involved in formation of the casparian strip. ESB1 is localized to the casparian strip and this localization is depended on CASP1 and 2. esb1 mutants have increased levels of suberin, disordered casparian strip and altered levels of several ions in their leaves.
BnaC05g00280D	GSBRNA2T00085320001	AT1G01790	Amigo2 - GO:0006811	Encodes a member of the cation/proton antiporters-2 antiporter superfamily, the K efflux antiporter KEA1 that is localized to the chloroplast envelope.
BnaC05g01390D	GSBRNA2T00085460001	AT1G02690	Amigo2 - GO:0006811	Putative importin alpha isoform. When overexpressed can rescue the impa-4 decreased transformation susceptibility phenotype.
BnaC05g02980D	GSBRNA2T00002810001	AT5G42130	Whitt et al. (2020)	Encodes a protein belonging to the mitochondrial carrier family and similar to animal mitoferrin but likely NOT to be located in the mitochondria, but rather in chloroplasts. It is likely to be involved in transporting iron into the chloroplast.
BnaC05g04790D	GSBRNA2T00032058001	AT1G06950	Amigo2 - GO:0006811	Encodes a protein thought to be a part of the translocon at the chloroplast inner envelope. Involved in protein import into the chloroplast and chloroplast biogenesis. C-terminal half of Tic110 functions as scaffolds for protein-protein interactions.
BnaC05g04850D	GSBRNA2T00032066001	AT1G07030	Amigo2 - GO:0006811	Mitochondrial substrate carrier family protein;(source:Araport11)
BnaC05g09460D	GSBRNA2T00044627001	AT1G12360	Amigo2 - GO:0006811	encodes a Sec1 protein and expressed throughout the plant. physically interacts with Syntaxin1 and is required for cytokinesis.
BnaC05g09690D	GSBRNA2T00044594001	AT1G12110	Amigo2 - GO:0006811	Encodes NRT1.1 (CHL1), a dual-affinity nitrate transporter. The protein is expressed in guard cells and function in stomatal opening. Mutants have less transpiration and are more tolerant to drought. Expressed in lateral roots. Involved in nitrate signaling which enables the plant root system to detect and exploit nitrate-rich soil patches. Comparing to the wild type, the mutant displays a strong…
BnaC05g09770D	GSBRNA2T00044581001	AT1G11960	Amigo2 - GO:0006811	Calcium channel that is phosphorylated by BIK1 in the presence of PAMPS and required for stomatal immunity.
BnaC05g10300D	GSBRNA2T00062049001	AT1G14040	Whitt et al. (2020)	Encodes a PHO1 homologue that is upregulated in response to Zn deficiency and is involved in Pi homeostasis in response to Zn deficiency. The mRNA is cell-to-cell mobile.
BnaC05g10330D	GSBRNA2T00067777001	AT1G14040	Whitt et al. (2020)	Encodes a PHO1 homologue that is upregulated in response to Zn deficiency and is involved in Pi homeostasis in response to Zn deficiency. The mRNA is cell-to-cell mobile.
BnaC05g12190D	GSBRNA2T00054209001	AT1G15960	Amigo2 - GO:0006811	member of Nramp2 family
BnaC05g12340D	GSBRNA2T00054191001	AT1G16230	Amigo2 - GO:0006811	Target SNARE coiled-coil domain protein;(source:Araport11)
BnaC05g15610D	GSBRNA2T00079693001	AT1G20110	Whitt et al. (2020)	Encodes a protein that is localized to the peripheral membrane of late endosomal compartments. Involved in the regulation of mulitivesicular/prevacuolar compartment protein sorting. Loss of function mutations are embryo lethal. Regulates IRT1-dependent metal transport and metal homeostasis. The mRNA is cell-to-cell mobile.
BnaC05g23280D	GSBRNA2T00031209001	AT1G30400	Whitt et al. (2020)	glutathione S-conjugate transporting ATPase (AtMRP1) mRNA. An ABCC-type arsenite-phytochelatin transporter. The expression of this gene is upregulated by herbicide safeners such as benoxacor and fenclorim.
BnaC05g24580D	GSBRNA2T00111453001	AT1G32450	Whitt et al. (2020)	Transmembrane nitrate transporter. Involved in xylem transport of nitrate from root to shoot. Induced in response to high and low concentrations of nitrate. Not involved in nitrate uptake. Expressed in root pericycle cells under the control of MYB59. Also functions as a proton-coupled H+/K+ antiporter for K+ loading into the xylem.
BnaC05g25620D	GSBRNA2T00118078001	AT4G33000	Whitt et al. (2020)	Encodes a member of the calcineurin B-like calcium sensor gene family. Mediates salt tolerance by regulating ion homeostasis in Arabidopsis.
BnaC05g25630D	GSBRNA2T00118079001	AT4G33000	Whitt et al. (2020)	Encodes a member of the calcineurin B-like calcium sensor gene family. Mediates salt tolerance by regulating ion homeostasis in Arabidopsis.
BnaC05g28620D	GSBRNA2T00051749001	AT1G32450	Whitt et al. (2020)	Transmembrane nitrate transporter. Involved in xylem transport of nitrate from root to shoot. Induced in response to high and low concentrations of nitrate. Not involved in nitrate uptake. Expressed in root pericycle cells under the control of MYB59. Also functions as a proton-coupled H+/K+ antiporter for K+ loading into the xylem.
BnaC05g29030D	GSBRNA2T00044418001	AT1G32090	Amigo2 - GO:0006811	early-responsive to dehydration stress protein (ERD4);(source:Araport11)
BnaC05g29140D	GSBRNA2T00044398001	AT1G31885	Whitt et al. (2020)	NOD26-like intrinsic protein 3;(source:Araport11)
BnaC05g29150D	GSBRNA2T00044396001	AT1G31885	Whitt et al. (2020)	NOD26-like intrinsic protein 3;(source:Araport11)
BnaC05g30860D	GSBRNA2T00095852001	AT3G09740	Amigo2 - GO:0006811	syntaxin of plants 71 (SYP71)
BnaC05g32550D	GSBRNA2T00026902001	AT3G20000	Amigo2 - GO:0006811	Encodes a component of the TOM receptor complex responsible for the recognition and translocation of cytosolically synthesized mitochondrial preproteins. With TOM22, functions as the transit peptide receptor at the surface of the mitochondrial outer membrane and facilitates the movement of preproteins into the translocation pore. The mRNA is cell-to-cell mobile.
BnaC05g34100D	GSBRNA2T00107567001	AT3G58970	Whitt et al. (2020)	Transmembrane magnesium transporter. One of nine family members.
BnaC05g34990D	GSBRNA2T00026719001	AT3G18290	Whitt et al. (2020)	Encodes BRUTUS (BTS), a putative E3 ligase protein with metal ion binding and DNA binding domains, which negatively regulates the response to iron deficiency. The mRNA is cell-to-cell mobile.
BnaC05g38190D	GSBRNA2T00106213001	AT3G15380	Whitt et al. (2020)	Encodes a member of a choline transporter-like protein family that facilitates choline transport, localizes to the trans-Golgi network, and during cytokinesis is associated with the phragmoplast. Loss-of-function results in an altered choline metabolite profile, defects in sieve plate and sieve pore formation and impaired phloem transport.
BnaC05g39350D	GSBRNA2T00106045001	AT3G14280	Whitt et al. (2020)	LL-diaminopimelate aminotransferase;(source:Araport11)
BnaC05g40050D	GSBRNA2T00023791001	AT3G13320	Whitt et al. (2020)	low affinity calcium antiporter CAX2 The mRNA is cell-to-cell mobile.
BnaC05g40440D	GSBRNA2T00074368001	AT3G12750	Whitt et al. (2020)	A member of Zrt- and Irt-related protein (ZIP) family. transcript is induced in response to zinc deficiency in the root.
BnaC05g40710D	GSBRNA2T00074330001	AT3G12390	Amigo2 - GO:0006811	Nascent polypeptide-associated complex (NAC), alpha subunit family protein;(source:Araport11)
BnaC05g42430D	GSBRNA2T00110968001	AT1G66240	Whitt et al. (2020)	homolog of anti-oxidant 1;(source:Araport11)
BnaC05g43790D	GSBRNA2T00038900001	AT3G08040	Whitt et al. (2020)	Encodes a member of the MATE (multidrug and toxin efflux family), expressed in roots but not shoots. Mutants accumulate excess iron, manganese and zinc, and express root Fe(III) chelatase activity even under iron sufficiency conditions. FRD3 is likely to function in root xylem loading of an iron chelator or other factor necessary for efficient iron uptake out of the xylem or apoplastic space and …
BnaC05g43800D	GSBRNA2T00038901001	AT3G08040	Whitt et al. (2020)	Encodes a member of the MATE (multidrug and toxin efflux family), expressed in roots but not shoots. Mutants accumulate excess iron, manganese and zinc, and express root Fe(III) chelatase activity even under iron sufficiency conditions. FRD3 is likely to function in root xylem loading of an iron chelator or other factor necessary for efficient iron uptake out of the xylem or apoplastic space and …
BnaC05g44030D	GSBRNA2T00038927001	AT3G08040	Whitt et al. (2020)	Encodes a member of the MATE (multidrug and toxin efflux family), expressed in roots but not shoots. Mutants accumulate excess iron, manganese and zinc, and express root Fe(III) chelatase activity even under iron sufficiency conditions. FRD3 is likely to function in root xylem loading of an iron chelator or other factor necessary for efficient iron uptake out of the xylem or apoplastic space and …
BnaC05g45720D	GSBRNA2T00120045001	AT3G06100	Whitt et al. (2020)	Encodes NIP7;1, an anther-specific boric acid transporter of the aquaporin superfamily regulated by an unusual tyrosine in helix 2 of the transport pore.
BnaC05g45760D	GSBRNA2T00120039001	AT3G06060	Whitt et al. (2020)	Encodes one of the Arabidopsis proteins (At3g06060/TSC10A and At5g19200/TSC10B) with significant similarity to the yeast 3-ketodihydrosphinganine (3-KDS) reductase, Tsc10p. Both TSC10A and TSC10B are bona fide 3-KDS reductase as shown by complementation experiment in yeast.
BnaC05g46790D	GSBRNA2T00073908001	AT3G05030	Amigo2 - GO:0006811	Encodes a vacuolar K+/H+ exchanger essential for active K+ uptake at the tonoplast and involved in regulating stomatal closure.
BnaC05g49110D	GSBRNA2T00052319001	AT1G05300	Amigo2 - GO:0006811	member of Fe(II) transporter isolog family
BnaC05g49620D	GSBRNA2T00004215001	AT1G14870	Whitt et al. (2020)	PCR2 encodes a membrane protein involved in zinc transport and detoxification.
BnaC05g49630D	GSBRNA2T00030203001	AT1G14040	Whitt et al. (2020)	Encodes a PHO1 homologue that is upregulated in response to Zn deficiency and is involved in Pi homeostasis in response to Zn deficiency. The mRNA is cell-to-cell mobile.
BnaC06g04810D	GSBRNA2T00055363001	AT2G33470	Amigo2 - GO:0006811	glycolipid transfer protein 1;(source:Araport11)
BnaC06g06210D	GSBRNA2T00033536001	AT1G53210	Amigo2 - GO:0006811	Encodes a Na+/Ca 2+ exchanger-like protein that participates in the maintenance of Ca 2+ homeostasis. The mRNA is cell-to-cell mobile.
BnaC06g07890D	GSBRNA2T00085549001	AT1G34020	Amigo2 - GO:0006811	Nucleotide-sugar transporter family protein. Can function in yeast as glucose transporter.
BnaC06g13300D	GSBRNA2T00049924001	AT5G40890	Amigo2 - GO:0006811	Encodes a member of the voltage-dependent chloride channel. Also functions as a NO3-/H+ exchanger that serves to accumulate nitrate nutrient in vacuoles. Mutants homozygous for the T-DNA insertion mutation have reduced nitrate uptake capacity in high nitrate environment and exhibit hypersensitivity to chlorate. Role in cytosolic pH homeostasis.
BnaC06g14130D	GSBRNA2T00071350001	AT3G52850	Amigo2 - GO:0006811	Encodes the Vacuolar Sorting Receptor-1 (VSR-1)/Epidermal Growth Factor Receptor-like protein1(VSR-1/ATELP1). Binds vacuolar targeting signals. Involved in sorting seed storage proteins into vacuoles. The mRNA is cell-to-cell mobile.
BnaC06g14490D	GSBRNA2T00071295001	AT3G53230	Amigo2 - GO:0006811	CDC48 is induced upon oilseed rape mosaic tobamovirus infection and appears to be involved in controlling virus movement.
BnaC06g15440D	GSBRNA2T00124562001	AT4G13420	Whitt et al. (2020)	Encodes a protein of the KUP/HAK/KT potassium channel class that is upregulated in the roots by K levels.
BnaC06g19550D	GSBRNA2T00132037001	AT1G80830	Whitt et al. (2020)	Thought to be involved in iron homeostasis. Induced in leaves in response to iron deficiency. Transgenic plants accumulate toxic levels of iron. Gene complements yeast iron uptake mutants.
BnaC06g21850D	GSBRNA2T00143793001	AT1G76430	Whitt et al. (2020)	Encodes Pht1;9, a member of the Pht1 family of phosphate transporters which include: Pht1;1/At5g43350, Pht1;2/At5g43370, Pht1;3/At5g43360, Pht1;4/At2g38940, Pht1;5/At2g32830, Pht1;6/At5g43340, Pht1;7/At3g54700, Pht1;8/At1g20860, Pht1;9/At1g76430 (Plant Journal 2002, 31:341).
BnaC06g27400D	GSBRNA2T00067477001	AT1G66080	Amigo2 - GO:0006811	Encodes a glucose-regulated protein that binds to the promoters of glucose-regulated heat shock responsive genes and promotes chromatin acetylation. HLP1 is required in maintaining histone H3K acetylation and H3K4 methylation marks at the promoters of heat shock protein genes in providing thermotolerance/thermomemory response.
BnaC06g29210D	GSBRNA2T00113067001	AT1G74770	Whitt et al. (2020)	zinc ion binding protein;(source:Araport11)
BnaC06g29460D	GSBRNA2T00113102001	AT1G68320	Whitt et al. (2020)	putative transcription factor: R2R3-MYB transcription family. Involved in regulation of phosphate starvation responses and gibberellic acid biosynthesis.
BnaC06g30370D	GSBRNA2T00066303001	AT1G68740	Amigo2 - GO:0006811	Encodes PHO1;H1, a member of the PHO1 family. Involved in inorganic phosphate (Pi) transport and homeostasis. Complements pho1 mutation. Its expression is responsive to both phosphate (Pi) and phosphite (Phi) in shoots.
BnaC06g30650D	GSBRNA2T00071979001	AT1G69480	Amigo2 - GO:0006811	EXS (ERD1/XPR1/SYG1) family protein;(source:Araport11)
BnaC06g31400D	GSBRNA2T00049716001	AT1G70300	Amigo2 - GO:0006811	potassium transporter
BnaC06g32310D	GSBRNA2T00103166001	AT1G71200	Whitt et al. (2020)	bHLH160 transcription factor. Induced by copper deficiency and seems to mediate copper uptake along with SPL7. Alternative splicing variant in response to MeJa treatment has potential novel function where it can dimerize but not bind DNA, resulting in a function opposite of the primary isoform.
BnaC06g35590D	GSBRNA2T00103580001	AT1G74770	Whitt et al. (2020)	zinc ion binding protein;(source:Araport11)
BnaC06g37180D	GSBRNA2T00147769001	AT1G76430	Whitt et al. (2020)	Encodes Pht1;9, a member of the Pht1 family of phosphate transporters which include: Pht1;1/At5g43350, Pht1;2/At5g43370, Pht1;3/At5g43360, Pht1;4/At2g38940, Pht1;5/At2g32830, Pht1;6/At5g43340, Pht1;7/At3g54700, Pht1;8/At1g20860, Pht1;9/At1g76430 (Plant Journal 2002, 31:341).
BnaC06g37190D	GSBRNA2T00147771001	AT1G76430	Whitt et al. (2020)	Encodes Pht1;9, a member of the Pht1 family of phosphate transporters which include: Pht1;1/At5g43350, Pht1;2/At5g43370, Pht1;3/At5g43360, Pht1;4/At2g38940, Pht1;5/At2g32830, Pht1;6/At5g43340, Pht1;7/At3g54700, Pht1;8/At1g20860, Pht1;9/At1g76430 (Plant Journal 2002, 31:341).
BnaC06g37200D	GSBRNA2T00147772001	AT1G76430	Whitt et al. (2020)	Encodes Pht1;9, a member of the Pht1 family of phosphate transporters which include: Pht1;1/At5g43350, Pht1;2/At5g43370, Pht1;3/At5g43360, Pht1;4/At2g38940, Pht1;5/At2g32830, Pht1;6/At5g43340, Pht1;7/At3g54700, Pht1;8/At1g20860, Pht1;9/At1g76430 (Plant Journal 2002, 31:341).
BnaC06g37230D	GSBRNA2T00147775001	AT1G76430	Whitt et al. (2020)	Encodes Pht1;9, a member of the Pht1 family of phosphate transporters which include: Pht1;1/At5g43350, Pht1;2/At5g43370, Pht1;3/At5g43360, Pht1;4/At2g38940, Pht1;5/At2g32830, Pht1;6/At5g43340, Pht1;7/At3g54700, Pht1;8/At1g20860, Pht1;9/At1g76430 (Plant Journal 2002, 31:341).
BnaC06g40180D	GSBRNA2T00068818001	AT1G80830	Whitt et al. (2020)	Thought to be involved in iron homeostasis. Induced in leaves in response to iron deficiency. Transgenic plants accumulate toxic levels of iron. Gene complements yeast iron uptake mutants.
BnaC06g40240D	GSBRNA2T00068824001	AT1G80760	Whitt et al. (2020)	Encodes a protein with boron transporter activity. It helps to preferentially direct boron to young developing tissues in the shoot, such as immature leaves, under low boron conditions. This boron channel appears to be impermeable to water, unlike the closely related NIP5;1 boron transporter. This protein also allows the transport of glycerol, urea, and formimide but not larger uncharged solutes …
BnaC06g42490D	GSBRNA2T00003777001	AT4G10380	Whitt et al. (2020)	Boric acid channel. Essential for efficient boron uptake and plant development under boron limitation. Also functions in arsenite transport and tolerance. Localized preferentially in outer membrane domains of root cells.
BnaC06g42530D	GSBRNA2T00003783001	AT3G54110	Amigo2 - GO:0006811	Member of Uncoupling protein PUMP2 family. Encodes a mitochondrial uncoupling protein AtUCP1 involved in maintain the redox poise of the mitochondrial electron transport chain to facilitate photosynthetic metabolism. Disruption of UCP1 results in a photosynthetic phenotype. Specifically there is a restriction in photorespiration with a decrease in the rate of oxidation of photorespiratory glycine…
BnaC07g02570D	GSBRNA2T00137802001	AT5G54810	Whitt et al. (2020)	A.thaliana tryptophan synthase beta subunit (trpB)
BnaC07g03060D	GSBRNA2T00070797001	AT2G18770	Amigo2 - GO:0006811	P-loop containing nucleoside triphosphate hydrolases superfamily protein;(source:Araport11)
BnaC07g03120D	GSBRNA2T00070806001	AT2G18710	Amigo2 - GO:0006811	Encodes a component of the thylakoid-localized Sec system involved in the translocation of cytoplasmic proteins into plastid.
BnaC07g06480D	GSBRNA2T00093007001	AT2G21045	Whitt et al. (2020)	Arsenate reductase. Contributes to QTL for arsenate tolerance. Col is resistant and Kas-1 represents sensitive strain.
BnaC07g07850D	GSBRNA2T00142644001	AT3G56970	Whitt et al. (2020)	Encodes a member of the basic helix-loop-helix transcription factor family protein.
BnaC07g08080D	GSBRNA2T00142572001	AT3G23430	Whitt et al. (2020)	Encodes a protein with the mainly hydrophilic N-terminal and the C-terminal containing 6 potential membrane-spanning domains. The mutant is deficient in the transfer of phosphate from root epidermal and cortical cells to the xylem. Its expression is repressed by phosphate (Pi) in shoots, and transiently induced by phosphite (Phi) in roots and shoots. PHO is expressed in developing ovules and play…
BnaC07g08370D	GSBRNA2T00142534001	AT3G23210	Whitt et al. (2020)	bHLH34 is a basic helix loop helix transcription factor. It can bind GAGA and E-box cis elements.It is induced by abiotic stressors including ABA, salt and glucose. PGR, a plasma membrane glucose responsive regulator is a target of bHLH34. Involved in Fe regulation.
BnaC07g08940D	GSBRNA2T00105667001	AT1G30450	Whitt et al. (2020)	member of Cation-chloride co-transporter family
BnaC07g09070D	GSBRNA2T00105650001	AT1G30270	Whitt et al. (2020)	Arabidopsis thaliana CBL-interacting protein kinase 23. CIPK23 serves as a positive regulator of the potassium transporter AKT1 by directly phosphorylating AKT1. CIPK23 is activated by the binding of two calcineurin B-like proteins, CBL1 and CBL9. The mRNA is cell-to-cell mobile.
BnaC07g14790D	GSBRNA2T00076624001	AT1G20110	Whitt et al. (2020)	Encodes a protein that is localized to the peripheral membrane of late endosomal compartments. Involved in the regulation of mulitivesicular/prevacuolar compartment protein sorting. Loss of function mutations are embryo lethal. Regulates IRT1-dependent metal transport and metal homeostasis. The mRNA is cell-to-cell mobile.
BnaC07g15960D	GSBRNA2T00070478001	AT5G67330	Whitt et al. (2020)	Encodes a member of the Nramp2 metal transporter family; like its homolog Atnramp3, localized in vacuolar membrane. Seedlings of double mutant, atnramp3-1 atnramp4-1, were arrested at early germination. The mRNA is cell-to-cell mobile.
BnaC07g27570D	GSBRNA2T00091513001	AT2G38460	Whitt et al. (2020)	Encodes IRON REGULATED1 (IREG1/FPN1), one of the Arabidopsis orthologs (AT2G38460/IREG1/FPN1 and AT5G03570/IREG2/FPN2) the iron efflux transporter ferroportin (FPN) identified in animals.
BnaC07g31620D	GSBRNA2T00021483001	AT3G49990	Amigo2 - GO:0006811	Low temperature viability protein;(source:Araport11)
BnaC07g32560D	GSBRNA2T00041789001	AT3G51860	Whitt et al. (2020)	cation exchanger 3;(source:Araport11)
BnaC07g32580D	GSBRNA2T00041791001	AT3G51895	Whitt et al. (2020)	Encodes a chloroplast-localized sulfate transporter.
BnaC07g36020D	GSBRNA2T00112666001	AT4G19690	Whitt et al. (2020)	The gene encodes Fe2+ transporter protein. It is a member of the Zrt/Irt-like protein (ZIP) family of transporters. AtIRT1 has broad specificity for divalent heavy metals, mediating the transport of zinc, manganese, cobalt and cadmium under Fe-deficient conditions. IRT1 is monoubiquitinated to promote endocytic trafficking. The mRNA is cell-to-cell mobile.
BnaC07g36030D	GSBRNA2T00112667001	AT4G19690	Whitt et al. (2020)	The gene encodes Fe2+ transporter protein. It is a member of the Zrt/Irt-like protein (ZIP) family of transporters. AtIRT1 has broad specificity for divalent heavy metals, mediating the transport of zinc, manganese, cobalt and cadmium under Fe-deficient conditions. IRT1 is monoubiquitinated to promote endocytic trafficking. The mRNA is cell-to-cell mobile.
BnaC07g37950D	GSBRNA2T00157083001	AT4G23100	Whitt et al. (2020)	Encodes the enzyme glutamate-cysteine ligase catalyzing the first, and rate-limiting, step of glutathione biosynthesis. Required for cell proliferation at the root tip. Involved in susceptibility to the bacterial pathogen Pseudomonas syringae. Mutants are phytoalexin defective.
BnaC07g38730D	GSBRNA2T00154416001	AT4G24120	Whitt et al. (2020)	Member of a small family of oligopeptide transporters similar to the yellow stripe locus of maize (ZmYS1).
BnaC07g41450D	GSBRNA2T00154727001	AT4G28610	Whitt et al. (2020)	Similar to phosphate starvation response gene from Chlamydomonas. Weakly responsive to phosphate starvation. Acts upstream of PHO2 in phosphate signaling and PHT1;1 in arsenate accumulation. Its expression is responsive to both phosphate (Pi) and phosphite (Phi) in shoots.
BnaC07g44060D	GSBRNA2T00099877001	AT4G33000	Whitt et al. (2020)	Encodes a member of the calcineurin B-like calcium sensor gene family. Mediates salt tolerance by regulating ion homeostasis in Arabidopsis.
BnaC07g48770D	GSBRNA2T00022298001	AT2G01170	Amigo2 - GO:0006811	Encodes a bidirectional amino acid transporter that can transport ala, arg, glu and lys, GABA but not pro with both export and import activity. Its expression is localized in the vascular tissues suggesting a function in amino acids export from the phloem into sink tissue.
BnaC08g06530D	GSBRNA2T00153238001	AT1G36370	Whitt et al. (2020)	Encodes a nuclear localised protein MSA1 (MORE SULPHUR ACCUMULATION1). Epigenetically regulates sulphur homeostasis. Has sequence similarity to SHM (serine hydroxymethyltransferase) but lacks SHM activity in vitro.
BnaC08g07910D	GSBRNA2T00140096001	AT1G31885	Whitt et al. (2020)	NOD26-like intrinsic protein 3;(source:Araport11)
BnaC08g08610D	GSBRNA2T00005883001	AT4G13510	Amigo2 - GO:0006811	Encodes a plasma membrane localized ammonium transporter. Contains a cytosolic trans-activation domain essential for ammonium uptake. The mRNA is cell-to-cell mobile.
BnaC08g10180D	GSBRNA2T00001237001	AT4G15430	Amigo2 - GO:0006811	ERD (early-responsive to dehydration stress) family protein;(source:Araport11)
BnaC08g10640D	GSBRNA2T00075002001	AT4G16370	Whitt et al. (2020)	Encodes a phloem-specific iron transporter that is essential for systemic iron signaling and redistribution of iron and cadmium. It loads iron into the phloem, facilitates iron recirculation from the xylem to the phloem, and regulates both shoot-to-root iron signaling and iron redistribution from mature to developing tissues.
BnaC08g13160D	GSBRNA2T00104618001	AT4G28610	Whitt et al. (2020)	Similar to phosphate starvation response gene from Chlamydomonas. Weakly responsive to phosphate starvation. Acts upstream of PHO2 in phosphate signaling and PHT1;1 in arsenate accumulation. Its expression is responsive to both phosphate (Pi) and phosphite (Phi) in shoots.
BnaC08g15370D	GSBRNA2T00047387001	AT1G12110	Amigo2 - GO:0006811	Encodes NRT1.1 (CHL1), a dual-affinity nitrate transporter. The protein is expressed in guard cells and function in stomatal opening. Mutants have less transpiration and are more tolerant to drought. Expressed in lateral roots. Involved in nitrate signaling which enables the plant root system to detect and exploit nitrate-rich soil patches. Comparing to the wild type, the mutant displays a strong…
BnaC08g19660D	GSBRNA2T00055032001	AT1G21070	Amigo2 - GO:0006811	Nucleotide-sugar transporter family protein;(source:Araport11)
BnaC08g23200D	GSBRNA2T00109274001	AT3G51895	Whitt et al. (2020)	Encodes a chloroplast-localized sulfate transporter.
BnaC08g27880D	GSBRNA2T00155885001	AT3G56970	Whitt et al. (2020)	Encodes a member of the basic helix-loop-helix transcription factor family protein.
BnaC08g27890D	GSBRNA2T00155884001	AT3G56970	Whitt et al. (2020)	Encodes a member of the basic helix-loop-helix transcription factor family protein.
BnaC08g28980D	GSBRNA2T00155745001	AT3G58060	Whitt et al. (2020)	TP8 is a tonoplast localized member of CDF family of cation transporters. It functions in roots as an Mn transporter.MTP8 transports manganese into root vacuoles of iron-deficient plants and thereby prevents inhibition of iron deficiency-induced ferric chelate reductase by manganese. In seed embryos, MTP8 is responsible for manganese and iron enrichment in the subepidermal cell layer (particularl…
BnaC08g33290D	GSBRNA2T00127232001	AT2G25680	Whitt et al. (2020)	Encodes a high-affinity molybdate transporter. Mutant has reduced concentrations of molybdate in roots and shoots, and reduced shoot and root length when growing on Mo-limited medium.
BnaC08g34570D	GSBRNA2T00127385001	AT2G23150	Whitt et al. (2020)	Encodes a member of the Nramp2 metal transporter family; like its homolog Atnramp4, localized in vacuolar membrane. Seedlings of double mutant, atnramp3-1 atnramp4-1, were arrested at early germination.
BnaC08g36970D	GSBRNA2T00136863001	AT1G18910	Whitt et al. (2020)	E3 ubiquitin ligase that functions redundantly in the root with BTSL1 to negatively regulate iron uptake.
BnaC08g39210D	GSBRNA2T00136602001	AT1G14870	Whitt et al. (2020)	PCR2 encodes a membrane protein involved in zinc transport and detoxification.
BnaC08g39940D	GSBRNA2T00090555001	AT1G14040	Whitt et al. (2020)	Encodes a PHO1 homologue that is upregulated in response to Zn deficiency and is involved in Pi homeostasis in response to Zn deficiency. The mRNA is cell-to-cell mobile.
BnaC08g39950D	GSBRNA2T00090553001	AT1G14040	Whitt et al. (2020)	Encodes a PHO1 homologue that is upregulated in response to Zn deficiency and is involved in Pi homeostasis in response to Zn deficiency. The mRNA is cell-to-cell mobile.
BnaC09g00230D	GSBRNA2T00018243001	AT4G02780	Whitt et al. (2020)	Catalyzes the conversion of geranylgeranyl pyrophosphate (GGPP) to copalyl pyrophosphate (CPP) of gibberellin biosynthesis
BnaC09g08560D	GSBRNA2T00135028001	AT2G13540	Whitt et al. (2020)	Encodes a nuclear cap-binding protein that forms a heterodimeric complex with CBP20 and is involved in ABA signaling and flowering. Mutants are early flowering and exhibit hypersensitive response to ABA in germination inhibition.Loss of ABH1 function results in abnormal processing of mRNAs for several important floral regulators (FLC, CO, FLM). Analysis of loss of function mutations suggests a ro…
BnaC09g08570D	GSBRNA2T00135029001	AT2G13540	Whitt et al. (2020)	Encodes a nuclear cap-binding protein that forms a heterodimeric complex with CBP20 and is involved in ABA signaling and flowering. Mutants are early flowering and exhibit hypersensitive response to ABA in germination inhibition.Loss of ABH1 function results in abnormal processing of mRNAs for several important floral regulators (FLC, CO, FLM). Analysis of loss of function mutations suggests a ro…
BnaC09g08580D	GSBRNA2T00135030001	AT2G13540	Whitt et al. (2020)	Encodes a nuclear cap-binding protein that forms a heterodimeric complex with CBP20 and is involved in ABA signaling and flowering. Mutants are early flowering and exhibit hypersensitive response to ABA in germination inhibition.Loss of ABH1 function results in abnormal processing of mRNAs for several important floral regulators (FLC, CO, FLM). Analysis of loss of function mutations suggests a ro…
BnaC09g09130D	GSBRNA2T00035719001	AT2G16770	Whitt et al. (2020)	Basic-region leucine zipper (bZIP23) transcription factor involved in the adaptation to zinc deficiency. Binds ZDRE motifs.
BnaC09g11230D	GSBRNA2T00032731001	AT1G63440	Whitt et al. (2020)	The Arabidopsis P-type ATPase HMA5 is involved in Cu detoxification. hma5 mutant plants exhibit Cu hypersensitivity, which is especially dramatic in roots where HMA5 is mostly expressed.
BnaC09g11290D	GSBRNA2T00032743001	AT1G63540	Amigo2 - GO:0006811	hydroxyproline-rich glycoprotein family protein;(source:Araport11)
BnaC09g12080D	GSBRNA2T00000130001	AT1G58030	Amigo2 - GO:0006811	Encodes a member of the cationic amino acid transporter (CAT) subfamily of amino acid polyamine choline transporters. Localized to the tonoplast.
BnaC09g17830D	GSBRNA2T00063119001	AT5G44070	Whitt et al. (2020)	Phytochelatin synthase gene confers tolerance to cadmium ions. Catalyzes phytochelatin (PC) synthesis from glutathione (GSH) in the presence of Cd2+, Zn2+, Cu2+ and Fe3+, but not by Co2+ or Ni2+. The mRNA is cell-to-cell mobile.
BnaC09g20290D	GSBRNA2T00033469001	AT5G47560	Amigo2 - GO:0006811	Encodes a tonoplast malate/fumarate transporter.
BnaC09g21970D	GSBRNA2T00053759001	AT2G03590	Amigo2 - GO:0006811	Encodes a member of a class of allantoin transporters.
BnaC09g29350D	GSBRNA2T00009392001	AT5G53130	Whitt et al. (2020)	member of Cyclic nucleotide gated channel family
BnaC09g29840D	GSBRNA2T00059061001	AT5G53510	Amigo2 - GO:0006811	oligopeptide transporter
BnaC09g29910D	GSBRNA2T00010198001	AT5G53550	Whitt et al. (2020)	YELLOW STRIPE like 3;(source:Araport11)
BnaC09g31010D	GSBRNA2T00087503001	AT5G54680	Whitt et al. (2020)	basic helix-loop-helix (bHLH) DNA-binding superfamily protein;(source:Araport11)
BnaC09g31260D	GSBRNA2T00009628001	AT5G54810	Whitt et al. (2020)	A.thaliana tryptophan synthase beta subunit (trpB)
BnaC09g32030D	GSBRNA2T00082429001	AT5G55510	Amigo2 - GO:0006811	PRAT protein family which has a unique system for importing and exporting proteins from chloroplasts. Acts in the export of proteins from chloroplasts during leaf senescence.
BnaC09g32700D	GSBRNA2T00033371001	AT5G57620	Whitt et al. (2020)	MYB36 is a transcriptional regulator that acts to promote differentiation of the endodermis during root development. It promotes the development the Casparian band in part by regulating the expression of genes involved in localizing lignin biosynthetic machinery to the Casparian band. MYB36 binds to and regulates the expression of factors involved in producing the Casparian band including CASP1, …
BnaC09g34470D	GSBRNA2T00133299001	AT5G59030	Whitt et al. (2020)	encodes a putative copper transport protein that contains copper-binding motif and functionally complements in copper-transport defective yeast strains
BnaC09g37220D	GSBRNA2T00094334001	AT5G20650	Whitt et al. (2020)	Encodes COPT5, a member of copper transporter family and functionally complements a high affinity copper transporter mutant in yeast. Plays an important role in the plant response to environmental copper scarcity, probably by remobilizing copper from prevacuolar vesicles, which could act as internal stores or recycling vesicles to provide the metal cofactor to key copper-dependent processes such …
BnaC09g37670D	GSBRNA2T00059354001	AT5G19980	Amigo2 - GO:0006811	Encodes a Golgi-localized nucleotide-sugar transporter.
BnaC09g39030D	GSBRNA2T00078397001	AT5G18830	Whitt et al. (2020)	Encodes a member of the Squamosa Binding Protein family of transcriptional regulators. SPL7 is expressed highly in roots and appears to play a role in copper homeostasis. Mutants are hypersensitive to copper deficient conditions and display a retarded growth phenotype. SPL7 binds to the promoter of the copper responsive miRNAs miR398b and miR389c.
BnaC09g40390D	GSBRNA2T00094825001	AT5G17520	Amigo2 - GO:0006811	Encodes a maltose transporter that is expressed in leaves and roots. Mutations at the MEX1 locus cause accumulation of both starch and maltose in leaves, with maltose levels at least 40 times higher than that of wild-type. This gene encodes a protein located in the chloroplast envelope.
BnaC09g40670D	GSBRNA2T00094863001	AT5G17290	Whitt et al. (2020)	Autophagy protein ATG5. Forms a conjugate with ATG12 with an essential role in plant nutrient recycling. Mutants missing ATG5 display early senescence and are hypersensitive to nitrogen or carbon starvation, accompanied by a more rapid loss of organellar and cytoplasmic proteins.
BnaC09g42460D	GSBRNA2T00035212001	AT5G15410	Whitt et al. (2020)	'defense, no death' gene (DND1) encodes a mutated cyclic nucleotide-gated cation channel; Same as CNGC2 (article ID 229): Cyclic nucleotide gated channel, activated by cAMP, conducts K+ and other monovalent cations but excludes Na+, does not contain the GYG amino acid sequence found in other channels with this conductivity profile. Conducts Ca2+ into cells which is linked to the generation of NO …
BnaC09g42680D	GSBRNA2T00031651001	AT5G14880	Amigo2 - GO:0006811	Potassium transporter family protein;(source:Araport11)
BnaC09g42930D	GSBRNA2T00031618001	AT5G13740	Whitt et al. (2020)	Encodes ZIF1 (ZINC-INDUCED FACILITATOR1), a member of the Major Facilitator Superfamily (MFS) of membrane proteins which are found in all organisms and transport a wide range of small, organic molecules. Involved in a mechanism of Zn sequestration, possibly by transport of a Zn ligand or Zn-ligand complex into vacuoles. The mRNA is cell-to-cell mobile.
BnaC09g42970D	GSBRNA2T00031608001	AT5G13740	Whitt et al. (2020)	Encodes ZIF1 (ZINC-INDUCED FACILITATOR1), a member of the Major Facilitator Superfamily (MFS) of membrane proteins which are found in all organisms and transport a wide range of small, organic molecules. Involved in a mechanism of Zn sequestration, possibly by transport of a Zn ligand or Zn-ligand complex into vacuoles. The mRNA is cell-to-cell mobile.
BnaC09g42980D	GSBRNA2T00031607001	AT5G13740	Whitt et al. (2020)	Encodes ZIF1 (ZINC-INDUCED FACILITATOR1), a member of the Major Facilitator Superfamily (MFS) of membrane proteins which are found in all organisms and transport a wide range of small, organic molecules. Involved in a mechanism of Zn sequestration, possibly by transport of a Zn ligand or Zn-ligand complex into vacuoles. The mRNA is cell-to-cell mobile.
BnaC09g43140D	GSBRNA2T00031583001	AT5G14040	Amigo2 - GO:0006811	Encodes a mitochondrial phosphate transporter. Modulates plant responses to salt stress.
BnaC09g43410D	GSBRNA2T00031540001	AT5G13740	Whitt et al. (2020)	Encodes ZIF1 (ZINC-INDUCED FACILITATOR1), a member of the Major Facilitator Superfamily (MFS) of membrane proteins which are found in all organisms and transport a wide range of small, organic molecules. Involved in a mechanism of Zn sequestration, possibly by transport of a Zn ligand or Zn-ligand complex into vacuoles. The mRNA is cell-to-cell mobile.
BnaC09g43540D	GSBRNA2T00031525001	AT5G13550	Amigo2 - GO:0006811	Encodes a sulfate transporter.
BnaC09g52290D	GSBRNA2T00019408001	AT2G01980	Whitt et al. (2020)	Encodes a plasma membrane-localized Na+/H+ antiporter SOS1. Functions in the extrusion of toxic Na+ from cells and is essential for plant salt tolerance. Has 12 predicted transmembrane domains in the N-terminal region and a long cytoplasmic tail of approx. 700 aa at the C-terminal side. SOS1 interacts through its predicted cytoplasmic tail with RCD1, a regulator of oxidative-stress responses, sug…
BnaCnng03380D	GSBRNA2T00032357001	AT5G02600	Whitt et al. (2020)	Encodes a phloem mobile metal binding protein necessary for phloem function and root meristem maintenance.
BnaCnng03690D	GSBRNA2T00032396001	AT5G02100	Amigo2 - GO:0006811	Encodes a protein that binds to beta-sitosterol and localizes to the ER. The WFDE motif in ORP3a appears to be important for a direct interaction with PVA12 [Plant VAMP-Associated protein 12]. Mutation of this motif causes ORP3a to relocalize to the Golgi and cytosol. The interaction between PVA12 and ORP3a does not appear to be sterol-dependent.
BnaCnng04610D	GSBRNA2T00026630001	AT1G25520	Amigo2 - GO:0006811	Member of the UPF0016 family of membrane proteins, belongs to the conserved group of Mn/Ca transporters. Might act to fine tune Mn allocation into the endoplasmic reticulum of specific cell types.
BnaCnng05740D	GSBRNA2T00041318001	AT3G01310	Whitt et al. (2020)	Encodes a functional VIP1/PPIP5K-type ATP-grasp kinase that is involved in both InsP6 to InsP7 conversion and InsP7 to InsP8 conversion, producing the InsP8 cofactor of the ASK1-COI1-JAZ-jasmonate co-receptor complex. It is the major isoform in plants, is required for jasmonate-dependent defenses, and plays an important role in plant defenses against necrotrophic fungi and insect herbivores.
BnaCnng06220D	GSBRNA2T00041374001	AT3G03090	Amigo2 - GO:0006811	Encodes a vacuolar membrane-localized glucose transporter that can also transport fructose. Mutations in these gene have effects on seed germination and time to flowering.
BnaCnng07400D	GSBRNA2T00055268001	AT5G64930	Whitt et al. (2020)	Regulator of expression of pathogenesis-related (PR) genes. Participates in signal transduction pathways involved in plant defense (systemic acquired resistance -SAR).
BnaCnng07770D	GSBRNA2T00062437001	AT1G71890	Amigo2 - GO:0006811	Encodes a sucrose transporter that is expressed in the endosperm. Mutants have delayed accumulation of fatty acids and embryo maturation.
BnaCnng08740D	GSBRNA2T00065071001	AT1G01580	Whitt et al. (2020)	Encodes the low-iron-inducible ferric chelate reductase responsible for reduction of iron at the root surface. It is likely to be the major Fe(III) chelate reductase in Arabidopsis iron metabolism. Coordinately regulated with IRT1, the major transporter responsible for high-affinity iron uptake from the soil, at both transcriptional and posttranscriptional levels. Steady state mRNA levels are reg…
BnaCnng11060D	GSBRNA2T00076174001	AT1G30900	Amigo2 - GO:0006811	VACUOLAR SORTING RECEPTOR 6;(source:Araport11)
BnaCnng11880D	GSBRNA2T00080860001	AT1G60960	Whitt et al. (2020)	Encodes a plasma membrane localized zinc/iron transporter.
BnaCnng17300D	GSBRNA2T00092995001	AT4G14410	Whitt et al. (2020)	Basic helix loop helix transcription factor involved in stress mediated signaling during germination.
BnaCnng18670D	GSBRNA2T00095822001	AT4G20110	Amigo2 - GO:0006811	VACUOLAR SORTING RECEPTOR 7;(source:Araport11)
BnaCnng19050D	GSBRNA2T00096425001	AT1G66080	Amigo2 - GO:0006811	Encodes a glucose-regulated protein that binds to the promoters of glucose-regulated heat shock responsive genes and promotes chromatin acetylation. HLP1 is required in maintaining histone H3K acetylation and H3K4 methylation marks at the promoters of heat shock protein genes in providing thermotolerance/thermomemory response.
BnaCnng24150D	GSBRNA2T00008519001	AT3G08947	Amigo2 - GO:0006811	ARM repeat superfamily protein;(source:Araport11)
BnaCnng26490D	GSBRNA2T00013603001	AT5G66650	Amigo2 - GO:0006811	Chloroplast localized mitochondrial calcium uniporter.
BnaCnng26830D	GSBRNA2T00013900001	AT1G20110	Whitt et al. (2020)	Encodes a protein that is localized to the peripheral membrane of late endosomal compartments. Involved in the regulation of mulitivesicular/prevacuolar compartment protein sorting. Loss of function mutations are embryo lethal. Regulates IRT1-dependent metal transport and metal homeostasis. The mRNA is cell-to-cell mobile.
BnaCnng26980D	GSBRNA2T00014098001	AT2G16950	Amigo2 - GO:0006811	TRN1 is an importin beta protein that functions as a nuclear import receptor for AtGRP7 and in interacts with AGO1 to affect miRNA loading.
BnaCnng27040D	GSBRNA2T00014149001	AT5G44070	Whitt et al. (2020)	Phytochelatin synthase gene confers tolerance to cadmium ions. Catalyzes phytochelatin (PC) synthesis from glutathione (GSH) in the presence of Cd2+, Zn2+, Cu2+ and Fe3+, but not by Co2+ or Ni2+. The mRNA is cell-to-cell mobile.
BnaCnng27370D	GSBRNA2T00014319001	AT1G60960	Whitt et al. (2020)	Encodes a plasma membrane localized zinc/iron transporter.
BnaCnng27380D	GSBRNA2T00014322001	AT1G60960	Whitt et al. (2020)	Encodes a plasma membrane localized zinc/iron transporter.
BnaCnng28760D	GSBRNA2T00016812001	AT5G02600	Whitt et al. (2020)	Encodes a phloem mobile metal binding protein necessary for phloem function and root meristem maintenance.
BnaCnng28880D	GSBRNA2T00016909001	AT5G54810	Whitt et al. (2020)	A.thaliana tryptophan synthase beta subunit (trpB)
BnaCnng31560D	GSBRNA2T00020534001	AT1G12640	Whitt et al. (2020)	Encodes a lysophosphatidylcholine acyltransferase (LPCAT). Participates in the Lands cycle in developing seeds.
BnaCnng31720D	GSBRNA2T00020722001	AT3G58060	Whitt et al. (2020)	TP8 is a tonoplast localized member of CDF family of cation transporters. It functions in roots as an Mn transporter.MTP8 transports manganese into root vacuoles of iron-deficient plants and thereby prevents inhibition of iron deficiency-induced ferric chelate reductase by manganese. In seed embryos, MTP8 is responsible for manganese and iron enrichment in the subepidermal cell layer (particularl…
BnaCnng34530D	GSBRNA2T00025746001	AT1G30220	Amigo2 - GO:0006811	Inositol transporter presenting conserved extracellular loop domains homologs of plexins/semaphorin/integrin (PSI) domains from animal type I receptors.
BnaCnng35110D	GSBRNA2T00026207001	AT3G43790	Whitt et al. (2020)	zinc induced facilitator-like 2;(source:Araport11)
BnaCnng35370D	GSBRNA2T00027533001	AT5G15070	Whitt et al. (2020)	Encodes a functional VIP1/PPIP5K-type ATP-grasp kinase that is involved in both InsP6 to InsP7 conversion and InsP7 to InsP8 conversion. It is the minor isoform in plants and is expressed in pollen.
BnaCnng41400D	GSBRNA2T00037931001	AT3G21260	Amigo2 - GO:0006811	Glycolipid transfer protein (GLTP) family protein;(source:Araport11)
BnaCnng41590D	GSBRNA2T00038001001	AT1G30270	Whitt et al. (2020)	Arabidopsis thaliana CBL-interacting protein kinase 23. CIPK23 serves as a positive regulator of the potassium transporter AKT1 by directly phosphorylating AKT1. CIPK23 is activated by the binding of two calcineurin B-like proteins, CBL1 and CBL9. The mRNA is cell-to-cell mobile.
BnaCnng42590D	GSBRNA2T00039614001	AT5G15090	Amigo2 - GO:0006811	Encodes a voltage-dependent anion channel (VDAC: AT3G01280/VDAC1, AT5G67500/VDAC2, AT5G15090/VDAC3, AT5G57490/VDAC4, AT5G15090/VDAC5). VDACs are reported to be porin-type, beta-barrel diffusion pores. They are prominently localized in the outer mitochondrial membrane and are involved in metabolite exchange between the organelle and the cytosol. Purified VDAC3 is shown to have voltage-dependent an…
BnaCnng45320D	GSBRNA2T00042834001	AT5G09690	Whitt et al. (2020)	Transmembrane magnesium transporter. One of nine family members. Loss of function mutants exhibit poor growth under magnesium stress conditions. Splice variant AT5G09690.1 (386 aa) is a functional transporter while AT5G09690.4 (371 aa) does not have transporter activity.
BnaCnng45330D	GSBRNA2T00042835001	AT5G09690	Whitt et al. (2020)	Transmembrane magnesium transporter. One of nine family members. Loss of function mutants exhibit poor growth under magnesium stress conditions. Splice variant AT5G09690.1 (386 aa) is a functional transporter while AT5G09690.4 (371 aa) does not have transporter activity.
BnaCnng46010D	GSBRNA2T00045378001	AT4G19690	Whitt et al. (2020)	The gene encodes Fe2+ transporter protein. It is a member of the Zrt/Irt-like protein (ZIP) family of transporters. AtIRT1 has broad specificity for divalent heavy metals, mediating the transport of zinc, manganese, cobalt and cadmium under Fe-deficient conditions. IRT1 is monoubiquitinated to promote endocytic trafficking. The mRNA is cell-to-cell mobile.
BnaCnng46020D	GSBRNA2T00045380001	AT4G19690	Whitt et al. (2020)	The gene encodes Fe2+ transporter protein. It is a member of the Zrt/Irt-like protein (ZIP) family of transporters. AtIRT1 has broad specificity for divalent heavy metals, mediating the transport of zinc, manganese, cobalt and cadmium under Fe-deficient conditions. IRT1 is monoubiquitinated to promote endocytic trafficking. The mRNA is cell-to-cell mobile.
BnaCnng47920D	GSBRNA2T00046907001	AT3G58970	Whitt et al. (2020)	Transmembrane magnesium transporter. One of nine family members.
BnaCnng50730D	GSBRNA2T00053575001	AT5G36940	Amigo2 - GO:0006811	Encodes a member of the cationic amino acid transporter (CAT) subfamily of amino acid polyamine choline transporters. Does not mediate efficient uptake of basic amino acids in yeast or Xenopus systems but can transport neutral and acidic amino acid analogs.
BnaCnng57000D	GSBRNA2T00067688001	AT3G58060	Whitt et al. (2020)	TP8 is a tonoplast localized member of CDF family of cation transporters. It functions in roots as an Mn transporter.MTP8 transports manganese into root vacuoles of iron-deficient plants and thereby prevents inhibition of iron deficiency-induced ferric chelate reductase by manganese. In seed embryos, MTP8 is responsible for manganese and iron enrichment in the subepidermal cell layer (particularl…
BnaCnng57560D	GSBRNA2T00069228001	AT3G56970	Whitt et al. (2020)	Encodes a member of the basic helix-loop-helix transcription factor family protein.
BnaCnng57990D	GSBRNA2T00072003001	AT4G11150	Amigo2 - GO:0006811	Encodes a vacuolar H+-ATPase subunit E isoform 1 which is required for Golgi organization and vacuole function in embryogenesis. The mRNA is cell-to-cell mobile.
BnaCnng62050D	GSBRNA2T00083481001	AT2G38290	Amigo2 - GO:0006811	encodes a high-affinity ammonium transporter, which is expressed in shoot and root. Expression in root and shoot is under nitrogen and carbon dioxide regulation, respectively.
BnaCnng62630D	GSBRNA2T00084259001	AT3G21260	Amigo2 - GO:0006811	Glycolipid transfer protein (GLTP) family protein;(source:Araport11)
BnaCnng62800D	GSBRNA2T00086154001	AT3G22890	Whitt et al. (2020)	encodes ATP sulfurylase, the first enzyme in the sulfate assimilation pathway of Arabidopsis. It may also participate in selenium metabolism. The mRNA is cell-to-cell mobile.
BnaCnng63420D	GSBRNA2T00087737001	AT5G46050	Amigo2 - GO:0006811	Encodes a di- and tri-peptide transporter involved in responses to wounding, virulent bacterial pathogens, and high NaCl concentrations. The protein is predicted to have 12 transmembrane helicies.
BnaCnng63810D	GSBRNA2T00088169001	AT1G68320	Whitt et al. (2020)	putative transcription factor: R2R3-MYB transcription family. Involved in regulation of phosphate starvation responses and gibberellic acid biosynthesis.
BnaCnng64010D	GSBRNA2T00088502001	AT1G59870	Whitt et al. (2020)	ATP binding cassette transporter. Localized to the plasma membrane in uninfected cells. In infected leaves, the protein concentrated at infection sites. Contributes to nonhost resistance to inappropriate pathogens that enter by direct penetration in a salicylic acid?dependent manner. Required for mlo resistance. Has Cd transporter activity (Cd2+ extrusion pump) and contributes to heavy metal resi…
BnaCnng64770D	GSBRNA2T00091489001	AT3G56970	Whitt et al. (2020)	Encodes a member of the basic helix-loop-helix transcription factor family protein.
BnaCnng65140D	GSBRNA2T00092132001	AT4G19690	Whitt et al. (2020)	The gene encodes Fe2+ transporter protein. It is a member of the Zrt/Irt-like protein (ZIP) family of transporters. AtIRT1 has broad specificity for divalent heavy metals, mediating the transport of zinc, manganese, cobalt and cadmium under Fe-deficient conditions. IRT1 is monoubiquitinated to promote endocytic trafficking. The mRNA is cell-to-cell mobile.
BnaCnng65560D	GSBRNA2T00092806001	AT1G01580	Whitt et al. (2020)	Encodes the low-iron-inducible ferric chelate reductase responsible for reduction of iron at the root surface. It is likely to be the major Fe(III) chelate reductase in Arabidopsis iron metabolism. Coordinately regulated with IRT1, the major transporter responsible for high-affinity iron uptake from the soil, at both transcriptional and posttranscriptional levels. Steady state mRNA levels are reg…
BnaCnng65950D	GSBRNA2T00093632001	AT4G05120	Amigo2 - GO:0006811	Encodes an equilibrative nucleoside transporter AtENT3. Mutations of this locus allow mutants to grow on uridine analogue fluorouridine.
BnaCnng66430D	GSBRNA2T00095986001	AT2G29100	Amigo2 - GO:0006811	member of Putative ligand-gated ion channel subunit family
BnaCnng67060D	GSBRNA2T00096852001	AT4G19690	Whitt et al. (2020)	The gene encodes Fe2+ transporter protein. It is a member of the Zrt/Irt-like protein (ZIP) family of transporters. AtIRT1 has broad specificity for divalent heavy metals, mediating the transport of zinc, manganese, cobalt and cadmium under Fe-deficient conditions. IRT1 is monoubiquitinated to promote endocytic trafficking. The mRNA is cell-to-cell mobile.
BnaCnng67820D	GSBRNA2T00098174001	AT3G51895	Whitt et al. (2020)	Encodes a chloroplast-localized sulfate transporter.
BnaCnng73200D	GSBRNA2T00016732001	AT3G46060	Amigo2 - GO:0006811	small GTP-binding protein (ara-3) The mRNA is cell-to-cell mobile.
BnaCnng74400D	GSBRNA2T00020174001	AT2G16950	Amigo2 - GO:0006811	TRN1 is an importin beta protein that functions as a nuclear import receptor for AtGRP7 and in interacts with AGO1 to affect miRNA loading.
BnaCnng74920D	GSBRNA2T00021000001	AT1G21140	Amigo2 - GO:0006811	The gene encodes nodulin-like1 whose transcript abundance was repressed under conditions of Fe-deficient growth.
BnaCnng75510D	GSBRNA2T00023080001	AT4G10380	Whitt et al. (2020)	Boric acid channel. Essential for efficient boron uptake and plant development under boron limitation. Also functions in arsenite transport and tolerance. Localized preferentially in outer membrane domains of root cells.
BnaCnng75720D	GSBRNA2T00023390001	AT5G17860	Amigo2 - GO:0006811	Cation/Ca2+ exchanger family member. Double mutants with CCX4 show delayed greening and defects in ROS response.
BnaCnng78100D	GSBRNA2T00030302001	AT1G76430	Whitt et al. (2020)	Encodes Pht1;9, a member of the Pht1 family of phosphate transporters which include: Pht1;1/At5g43350, Pht1;2/At5g43370, Pht1;3/At5g43360, Pht1;4/At2g38940, Pht1;5/At2g32830, Pht1;6/At5g43340, Pht1;7/At3g54700, Pht1;8/At1g20860, Pht1;9/At1g76430 (Plant Journal 2002, 31:341).
BnaCnng78610D	GSBRNA2T00034056001	AT4G30120	Whitt et al. (2020)	encodes a protein similar to Zn-ATPase, a P1B-type ATPases transport zinc
BnaUnng04210D	GSBRNA2T00011390001	AT3G56970	Whitt et al. (2020)	Encodes a member of the basic helix-loop-helix transcription factor family protein.
BnaUnng04340D	GSBRNA2T00014555001	AT3G56970	Whitt et al. (2020)	Encodes a member of the basic helix-loop-helix transcription factor family protein.

## Sheet: DEGs
Gene stable ID	Gene name	Arabidopsis hortologue	Origin	Gene symbol	Type	Involved element	t1.40_log2FoldChange	adjusted.PValue	t1.25_log2FoldChange	adjusted.PValue	t2.25_log2FoldChange	adjusted.PValue	t2.40_log2FoldChange	adjusted.PValue	Tair Description
GSBRNA2T00038178001	BnaC04g51480D	AT2G47160	Whitt et al. (2020)	BOR1	transporter	B	-1.10865	0.039299	-0.288831	0.731403	-0.544051	0.321941	-0.261968	0.645971	Encodes a key transporter under boron (B) limitation in the soil. Protein accumulates in shoots and roots under conditions of boron deficiency and is degraded within several hours of restoring boron supply. Localized to the plasma membrane under B limitation, and to the cytoplasm after B application before degradation. Protein is transferred via the endosomes to the vacuole for degradation. Local…
GSBRNA2T00003348001	BnaA04g26910D	AT2G47160	Whitt et al. (2020)	BOR1	transporter	B	-1.58578	0.014463	-0.33446	0.60989	-1.77325	3.08291e-06	0.457162	0.526565	Encodes a key transporter under boron (B) limitation in the soil. Protein accumulates in shoots and roots under conditions of boron deficiency and is degraded within several hours of restoring boron supply. Localized to the plasma membrane under B limitation, and to the cytoplasm after B application before degradation. Protein is transferred via the endosomes to the vacuole for degradation. Local…
GSBRNA2T00132977001	BnaA05g00740D	AT2G47160	Whitt et al. (2020)	BOR1	transporter	B	-0.202972	0.907539	-0.421863	0.534617	0.572545	0.233199	-0.874516	0.025913	Encodes a key transporter under boron (B) limitation in the soil. Protein accumulates in shoots and roots under conditions of boron deficiency and is degraded within several hours of restoring boron supply. Localized to the plasma membrane under B limitation, and to the cytoplasm after B application before degradation. Protein is transferred via the endosomes to the vacuole for degradation. Local…
GSBRNA2T00093109001	BnaAnng31830D	AT3G62270	Whitt et al. (2020)	BOR2	transporter	B	-0.485591	0.757587	-1.47886	0.00362961	-0.557125	0.344788	-1.1592	0.0432527	BOR2 is involved in efficient borate crosslinking of rhamnogalacturonan II in cell walls under boron limitation.
GSBRNA2T00156837001	BnaC04g21390D	AT3G62270	Whitt et al. (2020)	BOR2	transporter	B	-0.679904	0.520607	-1.40253	0.0174531	-0.524132	0.389721	-1.01069	0.0429269	BOR2 is involved in efficient borate crosslinking of rhamnogalacturonan II in cell walls under boron limitation.
GSBRNA2T00135525001	BnaA10g18740D	AT5G15410	Whitt et al. (2020)	CNGC2	transporter	Ca, Mg	-0.0572161	0.972227	-0.15234	0.811322	-0.758439	0.0200532	-0.0855055	0.848349	'defense, no death' gene (DND1) encodes a mutated cyclic nucleotide-gated cation channel; Same as CNGC2 (article ID 229): Cyclic nucleotide gated channel, activated by cAMP, conducts K+ and other monovalent cations but excludes Na+, does not contain the GYG amino acid sequence found in other channels with this conductivity profile. Conducts Ca2+ into cells which is linked to the generation of NO …
GSBRNA2T00035212001	BnaC09g42460D	AT5G15410	Whitt et al. (2020)	CNGC2	transporter	Ca, Mg	-0.390283	0.664085	-0.321085	0.500855	-0.716279	0.025194	-0.0194547	0.978784	'defense, no death' gene (DND1) encodes a mutated cyclic nucleotide-gated cation channel; Same as CNGC2 (article ID 229): Cyclic nucleotide gated channel, activated by cAMP, conducts K+ and other monovalent cations but excludes Na+, does not contain the GYG amino acid sequence found in other channels with this conductivity profile. Conducts Ca2+ into cells which is linked to the generation of NO …
GSBRNA2T00113731001	BnaA09g26130D	AT1G30400	Whitt et al. (2020)	ABCC1	ATP Binding Cassette	Cd	0.0342316	0.988297	-0.890251	0.128746	-1.17898	0.0161806	-0.884945	0.000189441	glutathione S-conjugate transporting ATPase (AtMRP1) mRNA. An ABCC-type arsenite-phytochelatin transporter. The expression of this gene is upregulated by herbicide safeners such as benoxacor and fenclorim.
GSBRNA2T00031209001	BnaC05g23280D	AT1G30400	Whitt et al. (2020)	ABCC1	ATP Binding Cassette	Cd	-0.0438159	0.98537	-0.892549	0.0518599	-1.10624	0.00607916	-0.912094	0.00149847	glutathione S-conjugate transporting ATPase (AtMRP1) mRNA. An ABCC-type arsenite-phytochelatin transporter. The expression of this gene is upregulated by herbicide safeners such as benoxacor and fenclorim.
GSBRNA2T00061008001	BnaC03g59700D	AT1G30400	Whitt et al. (2020)	ABCC1	ATP Binding Cassette	Cd	-0.406111	0.621716	-0.460619	0.334221	-0.722543	0.0457181	-0.622294	0.077206	glutathione S-conjugate transporting ATPase (AtMRP1) mRNA. An ABCC-type arsenite-phytochelatin transporter. The expression of this gene is upregulated by herbicide safeners such as benoxacor and fenclorim.
GSBRNA2T00099129001	BnaA07g19610D	AT1G59870	Whitt et al. (2020)	PEN3	ATP Binding Cassette	Cd	-0.514385	0.869783	-2.26282	0.048657	-1.84109	0.0589425	0.00306907	0.998787	ATP binding cassette transporter. Localized to the plasma membrane in uninfected cells. In infected leaves, the protein concentrated at infection sites. Contributes to nonhost resistance to inappropriate pathogens that enter by direct penetration in a salicylic acid?dependent manner. Required for mlo resistance. Has Cd transporter activity (Cd2+ extrusion pump) and contributes to heavy metal resi…
GSBRNA2T00088502001	BnaCnng64010D	AT1G59870	Whitt et al. (2020)	PEN3	ATP Binding Cassette	Cd	-0.187336	0.975704	-2.21461	0.0427709	-1.73644	0.0636075	0.245369	0.882659	ATP binding cassette transporter. Localized to the plasma membrane in uninfected cells. In infected leaves, the protein concentrated at infection sites. Contributes to nonhost resistance to inappropriate pathogens that enter by direct penetration in a salicylic acid?dependent manner. Required for mlo resistance. Has Cd transporter activity (Cd2+ extrusion pump) and contributes to heavy metal resi…
GSBRNA2T00008669001	BnaC01g41470D	AT4G23100	Whitt et al. (2020)	GSH1	enzyme	Cd, As	-0.165144	0.893914	-1.39121	0.00176554	-0.400907	0.443115	-0.627831	0.0350381	Encodes the enzyme glutamate-cysteine ligase catalyzing the first, and rate-limiting, step of glutathione biosynthesis. Required for cell proliferation at the root tip. Involved in susceptibility to the bacterial pathogen Pseudomonas syringae. Mutants are phytoalexin defective.
GSBRNA2T00157083001	BnaC07g37950D	AT4G23100	Whitt et al. (2020)	GSH1	enzyme	Cd, As	-0.483982	0.335878	-0.592089	0.0808215	-0.162184	0.6811	-0.583525	0.0400449	Encodes the enzyme glutamate-cysteine ligase catalyzing the first, and rate-limiting, step of glutathione biosynthesis. Required for cell proliferation at the root tip. Involved in susceptibility to the bacterial pathogen Pseudomonas syringae. Mutants are phytoalexin defective.
GSBRNA2T00075853001	BnaA03g11750D	AT5G54680	Whitt et al. (2020)	ILR3	trancription factor	Cd, Co, Fe, Mn, Zn	-0.0390632	0.984717	0.350878	0.557222	0.483752	0.263308	0.808608	0.00180743	basic helix-loop-helix (bHLH) DNA-binding superfamily protein;(source:Araport11)
GSBRNA2T00003976001	BnaAnng10870D	AT4G30120	Whitt et al. (2020)	HMA3	ATP Binding Cassette	Cd, Zn	filtre	filtre	-3.71095	0.0162949	-3.81345	0.00634106	filtre	filtre	encodes a protein similar to Zn-ATPase, a P1B-type ATPases transport zinc
GSBRNA2T00026207001	BnaCnng35110D	AT3G43790	Whitt et al. (2020)	ZIFL2	transporter	Cs	0.80937	0.321896	1.72618	0.00526575	1.9251	0.00087243	0.729423	0.126778	zinc induced facilitator-like 2;(source:Araport11)
GSBRNA2T00025653001	BnaAnng40280D	AT3G43790	Whitt et al. (2020)	ZIFL2	transporter	Cs	0.411319	0.845709	1.1508	0.102838	1.45083	0.00892623	0.383983	0.583614	zinc induced facilitator-like 2;(source:Araport11)
GSBRNA2T00103166001	BnaC06g32310D	AT1G71200	Whitt et al. (2020)	CITF1	trancription factor	Cu	0.720554	0.738135	1.26139	0.046131	4.73133	7.70662e-15	2.70207	0.000321823	bHLH160 transcription factor. Induced by copper deficiency and seems to mediate copper uptake along with SPL7. Alternative splicing variant in response to MeJa treatment has potential novel function where it can dimerize but not bind DNA, resulting in a function opposite of the primary isoform.
GSBRNA2T00102449001	BnaA07g29170D	AT1G71200	Whitt et al. (2020)	CITF1	trancription factor	Cu	0.91828	0.643999	2.25436	0.000256189	4.52146	1.72857e-12	2.28695	0.00502188	bHLH160 transcription factor. Induced by copper deficiency and seems to mediate copper uptake along with SPL7. Alternative splicing variant in response to MeJa treatment has potential novel function where it can dimerize but not bind DNA, resulting in a function opposite of the primary isoform.
GSBRNA2T00154374001	BnaA10g16180D	AT5G18830	Whitt et al. (2020)	SPL7	trancription factor	Cu	0.153873	0.870331	0.271626	0.681704	0.795568	0.038389	-0.0552739	0.900195	Encodes a member of the Squamosa Binding Protein family of transcriptional regulators. SPL7 is expressed highly in roots and appears to play a role in copper homeostasis. Mutants are hypersensitive to copper deficient conditions and display a retarded growth phenotype. SPL7 binds to the promoter of the copper responsive miRNAs miR398b and miR389c.
GSBRNA2T00115090001	BnaC02g10130D	AT5G59030	Whitt et al. (2020)	COPT1	transporter	Cu	0.148407	0.938311	0.588137	0.378002	0.487667	0.378819	1.08896	0.00293734	encodes a putative copper transport protein that contains copper-binding motif and functionally complements in copper-transport defective yeast strains
GSBRNA2T00053248001	BnaA10g12280D	AT5G59030	Whitt et al. (2020)	COPT1	transporter	Cu	-0.12394	0.989598	-2.48433	0.0561299	-3.05157	0.00326646	-1.14282	0.29847	encodes a putative copper transport protein that contains copper-binding motif and functionally complements in copper-transport defective yeast strains
GSBRNA2T00065071001	BnaCnng08740D	AT1G01580	Whitt et al. (2020)	FRO2	enzyme	Fe	-0.205769	0.912561	0.16419	0.861728	1.21391	0.00432816	-0.474897	0.36519	Encodes the low-iron-inducible ferric chelate reductase responsible for reduction of iron at the root surface. It is likely to be the major Fe(III) chelate reductase in Arabidopsis iron metabolism. Coordinately regulated with IRT1, the major transporter responsible for high-affinity iron uptake from the soil, at both transcriptional and posttranscriptional levels. Steady state mRNA levels are reg…
GSBRNA2T00002371001	BnaC03g30630D	AT4G02780	Whitt et al. (2020)	GA1	enzyme	Fe	-0.262921	0.93005	0.803633	0.291491	1.44719	0.0167718	0.889806	0.125295	Catalyzes the conversion of geranylgeranyl pyrophosphate (GGPP) to copalyl pyrophosphate (CPP) of gibberellin biosynthesis
GSBRNA2T00070478001	BnaC07g15960D	AT5G67330	Whitt et al. (2020)	NRAMP4	transporter	Fe, Mn, Zn	-0.0195667	0.994476	0.659737	0.166082	0.924773	0.0167938	-0.114965	0.75635	Encodes a member of the Nramp2 metal transporter family; like its homolog Atnramp3, localized in vacuolar membrane. Seedlings of double mutant, atnramp3-1 atnramp4-1, were arrested at early germination. The mRNA is cell-to-cell mobile.
GSBRNA2T00136863001	BnaC08g36970D	AT1G18910	Whitt et al. (2020)	BTSL2	enzyme	Fe, Mn, Zn	0.0294642	0.991072	0.565661	0.269224	1.07406	0.00447704	-0.250777	0.493139	E3 ubiquitin ligase that functions redundantly in the root with BTSL1 to negatively regulate iron uptake.
GSBRNA2T00042951001	BnaA06g14240D	AT1G20110	Whitt et al. (2020)	FYVE1	trancription factor	Fe, Mn, Zn, Co	-0.11241	0.977024	0.71621	0.400318	1.35056	0.014738	1.43946	0.00594226	Encodes a protein that is localized to the peripheral membrane of late endosomal compartments. Involved in the regulation of mulitivesicular/prevacuolar compartment protein sorting. Loss of function mutations are embryo lethal. Regulates IRT1-dependent metal transport and metal homeostasis. The mRNA is cell-to-cell mobile.
GSBRNA2T00154416001	BnaC07g38730D	AT4G24120	Whitt et al. (2020)	YSL1	transporter	Fe, Zn, Cu	-0.128351	0.981122	-6.72267	0.00119802	-4.21159	0.0127206	-4.25813	1.68677e-33	Member of a small family of oligopeptide transporters similar to the yellow stripe locus of maize (ZmYS1).
GSBRNA2T00116160001	BnaC01g15940D	AT4G24120	Whitt et al. (2020)	YSL1	transporter	Fe, Zn, Cu	-0.291471	0.808973	-0.915282	0.178195	-0.636882	0.317477	-1.19715	0.000236966	Member of a small family of oligopeptide transporters similar to the yellow stripe locus of maize (ZmYS1).
GSBRNA2T00126704001	BnaA08g10710D	AT4G24120	Whitt et al. (2020)	YSL1	transporter	Fe, Zn, Cu	-0.702047	0.462352	-0.954575	0.0254892	-0.989934	0.0117097	-1.06527	0.0171313	Member of a small family of oligopeptide transporters similar to the yellow stripe locus of maize (ZmYS1).
GSBRNA2T00048932001	BnaA03g46460D	AT4G24120	Whitt et al. (2020)	YSL1	transporter	Fe, Zn, Cu	-0.4761	0.911021	-6.47565	3.30398e-05	-6.13658	1.09827e-05	-5.75945	1.95683e-70	Member of a small family of oligopeptide transporters similar to the yellow stripe locus of maize (ZmYS1).
GSBRNA2T00129054001	BnaC03g53500D	AT3G47640	Whitt et al. (2020)	PYE	trancription factor	Fe, Mn, Zn, Co	0.2086	0.874502	0.297515	0.584399	0.738542	0.0258893	0.407269	0.290278	Encodes POPEYE (PYE), a bHLH transcription factor regulating response to iron deficiency in Arabidopsis roots.
GSBRNA2T00099877001	BnaC07g44060D	AT4G33000	Whitt et al. (2020)	CBL10	other	K	-0.26048	0.83361	-0.36807	0.427303	-0.833232	0.012549	0.14132	0.817803	Encodes a member of the calcineurin B-like calcium sensor gene family. Mediates salt tolerance by regulating ion homeostasis in Arabidopsis.
GSBRNA2T00128525001	BnaA07g07410D	AT1G30270	Whitt et al. (2020)	CIPK23	enzyme	K	-0.17417	0.900804	-1.15347	0.0255924	-1.0808	0.0244883	-0.516281	0.138066	Arabidopsis thaliana CBL-interacting protein kinase 23. CIPK23 serves as a positive regulator of the potassium transporter AKT1 by directly phosphorylating AKT1. CIPK23 is activated by the binding of two calcineurin B-like proteins, CBL1 and CBL9. The mRNA is cell-to-cell mobile.
GSBRNA2T00034953001	BnaA09g26270D	AT1G30270	Whitt et al. (2020)	CIPK23	enzyme	K	filtre	filtre	-0.871167	0.415658	-1.69949	0.0426751	filtre	filtre	Arabidopsis thaliana CBL-interacting protein kinase 23. CIPK23 serves as a positive regulator of the potassium transporter AKT1 by directly phosphorylating AKT1. CIPK23 is activated by the binding of two calcineurin B-like proteins, CBL1 and CBL9. The mRNA is cell-to-cell mobile.
GSBRNA2T00132896001	BnaA05g01380D	AT2G46430	Whitt et al. (2020)	CNGC3	transporter	K	-0.236066	0.908423	-3.77346	9.26301e-05	-2.82413	0.00145381	-1.98311	3.51504e-07	Encodes a cyclic nucleotide gated channel, downstream component of the signaling pathways leading to hypersensitive response (HR) resistance.
GSBRNA2T00074064001	BnaC04g01250D	AT2G46430	Whitt et al. (2020)	CNGC3	transporter	K	-0.362996	0.807131	-4.53173	0.00090286	-3.78133	0.00183738	-3.00562	9.91174e-20	Encodes a cyclic nucleotide gated channel, downstream component of the signaling pathways leading to hypersensitive response (HR) resistance.
GSBRNA2T00051749001	BnaC05g28620D	AT1G32450	Whitt et al. (2020)	NPF7.3	transporter	K, NO3‐	1.90161	0.774428	0.597139	0.774105	-1.64599	0.0888756	-2.23336	3.22829e-05	Transmembrane nitrate transporter. Involved in xylem transport of nitrate from root to shoot. Induced in response to high and low concentrations of nitrate. Not involved in nitrate uptake. Expressed in root pericycle cells under the control of MYB59. Also functions as a proton-coupled H+/K+ antiporter for K+ loading into the xylem.
GSBRNA2T00091929001	BnaA05g35790D	AT1G32450	Whitt et al. (2020)	NPF7.3	transporter	K, NO3‐	-0.796699	0.931141	0.366669	0.892023	-2.1586	0.021077	-3.4649	1.4173e-17	Transmembrane nitrate transporter. Involved in xylem transport of nitrate from root to shoot. Induced in response to high and low concentrations of nitrate. Not involved in nitrate uptake. Expressed in root pericycle cells under the control of MYB59. Also functions as a proton-coupled H+/K+ antiporter for K+ loading into the xylem.
GSBRNA2T00156621001	BnaA09g24330D	AT1G32450	Whitt et al. (2020)	NPF7.3	transporter	K, NO3‐	-1.61396	0.070002	-1.13598	0.31554	-0.35291	0.751504	-1.27712	0.0382948	Transmembrane nitrate transporter. Involved in xylem transport of nitrate from root to shoot. Induced in response to high and low concentrations of nitrate. Not involved in nitrate uptake. Expressed in root pericycle cells under the control of MYB59. Also functions as a proton-coupled H+/K+ antiporter for K+ loading into the xylem.
GSBRNA2T00154014001	BnaA05g21170D	AT3G58970	Whitt et al. (2020)	MGT6	transporter	Mg	filtre	filtre	0.517057	0.764232	2.26034	0.0159342	filtre	filtre	Transmembrane magnesium transporter. One of nine family members.
GSBRNA2T00107567001	BnaC05g34100D	AT3G58970	Whitt et al. (2020)	MGT6	transporter	Mg	0.548811	0.502664	1.26815	0.0165687	1.09453	0.0283661	0.274974	0.604498	Transmembrane magnesium transporter. One of nine family members.
GSBRNA2T00121915001	BnaA09g37250D	AT3G58060	Whitt et al. (2020)	MTP8	transporter	Mn	-0.351813	0.718392	-0.626865	0.172836	-1.08013	0.00308496	-0.565397	0.136175	TP8 is a tonoplast localized member of CDF family of cation transporters. It functions in roots as an Mn transporter.MTP8 transports manganese into root vacuoles of iron-deficient plants and thereby prevents inhibition of iron deficiency-induced ferric chelate reductase by manganese. In seed embryos, MTP8 is responsible for manganese and iron enrichment in the subepidermal cell layer (particularl…
GSBRNA2T00043751001	BnaA02g36240D	AT1G80830	Whitt et al. (2020)	NRAMP1	transporter	Fe	-0.344589	0.88136	-1.46559	0.208244	-1.37201	0.150448	-1.95397	2.56812e-07	Thought to be involved in iron homeostasis. Induced in leaves in response to iron deficiency. Transgenic plants accumulate toxic levels of iron. Gene complements yeast iron uptake mutants.
GSBRNA2T00040757001	BnaC02g46600D	AT1G80830	Whitt et al. (2020)	NRAMP1	transporter	Mn	-0.406122	0.903512	-2.13839	0.0574089	-1.47471	0.139049	-2.2307	1.40976e-05	Thought to be involved in iron homeostasis. Induced in leaves in response to iron deficiency. Transgenic plants accumulate toxic levels of iron. Gene complements yeast iron uptake mutants.
GSBRNA2T00132037001	BnaC06g19550D	AT1G80830	Whitt et al. (2020)	NRAMP1	transporter	Mn	-0.165167	1	-6.02481	0.00943985	-7.40441	6.39665e-05	-7.10245	1.08787e-19	Thought to be involved in iron homeostasis. Induced in leaves in response to iron deficiency. Transgenic plants accumulate toxic levels of iron. Gene complements yeast iron uptake mutants.
GSBRNA2T00000160001	BnaA05g26420D	AT3G12750	Whitt et al. (2020)	ZIP1	transporter	Fe, Mn, Zn	0.0239257	0.998481	-0.0655641	0.956857	0.524976	0.274834	-1.41768	0.00141733	A member of Zrt- and Irt-related protein (ZIP) family. transcript is induced in response to zinc deficiency in the root.
GSBRNA2T00018547001	BnaC01g39510D	AT3G08040	Whitt et al. (2020)	FRD3/MAN1	enzyme	Fe, Mn	1.37179	0.676736	-2.19136	0.0096467	-3.1123	1.32406e-06	-2.83706	6.81551e-06	Encodes a member of the MATE (multidrug and toxin efflux family), expressed in roots but not shoots. Mutants accumulate excess iron, manganese and zinc, and express root Fe(III) chelatase activity even under iron sufficiency conditions. FRD3 is likely to function in root xylem loading of an iron chelator or other factor necessary for efficient iron uptake out of the xylem or apoplastic space and …
GSBRNA2T00111750001	BnaA03g30330D	AT3G08040	Whitt et al. (2020)	FRD3/MAN1	enzyme	Mn	0.132456	0.989199	-1.97784	0.0108625	-2.45699	0.000160686	-3.21527	7.29044e-05	Encodes a member of the MATE (multidrug and toxin efflux family), expressed in roots but not shoots. Mutants accumulate excess iron, manganese and zinc, and express root Fe(III) chelatase activity even under iron sufficiency conditions. FRD3 is likely to function in root xylem loading of an iron chelator or other factor necessary for efficient iron uptake out of the xylem or apoplastic space and …
GSBRNA2T00125170001	BnaC03g35660D	AT3G08040	Whitt et al. (2020)	FRD3/MAN1	enzyme	Fe, Mn	-0.465218	0.945658	-1.5652	0.204889	-2.88872	0.00152436	-3.45804	0.000112929	Encodes a member of the MATE (multidrug and toxin efflux family), expressed in roots but not shoots. Mutants accumulate excess iron, manganese and zinc, and express root Fe(III) chelatase activity even under iron sufficiency conditions. FRD3 is likely to function in root xylem loading of an iron chelator or other factor necessary for efficient iron uptake out of the xylem or apoplastic space and …
GSBRNA2T00076422001	BnaA01g29870D	AT3G13320	Whitt et al. (2020)	CAX2	transporter	Ca or Mn, Fe, K, P	-0.209278	0.928727	-1.75141	0.0221381	-1.21165	0.0907421	-0.822516	0.0956939	low affinity calcium antiporter CAX2 The mRNA is cell-to-cell mobile.
GSBRNA2T00123609001	BnaC03g37860D	AT3G13320	Whitt et al. (2020)	CAX2	transporter	Ca or Mn, Fe, K, P	-0.184766	0.912467	-0.993334	0.0380614	-0.577212	0.235136	-0.275409	0.601616	low affinity calcium antiporter CAX2 The mRNA is cell-to-cell mobile.
GSBRNA2T00137707001	BnaA03g32760D	AT3G13320	Whitt et al. (2020)	CAX2	transporter	Ca or Mn, Fe, K, P	-0.317169	0.695971	-0.979958	0.0219933	-0.693639	0.103882	-0.118535	0.811635	low affinity calcium antiporter CAX2 The mRNA is cell-to-cell mobile.
GSBRNA2T00127232001	BnaC08g33290D	AT2G25680	Whitt et al. (2020)	MOT1	transporter	Mo	-0.785746	0.628445	-2.20194	0.00612391	-0.895007	0.271342	-1.27137	0.0120873	Encodes a high-affinity molybdate transporter. Mutant has reduced concentrations of molybdate in roots and shoots, and reduced shoot and root length when growing on Mo-limited medium.
GSBRNA2T00049594001	BnaA09g40790D	AT2G25680	Whitt et al. (2020)	MOT1	transporter	Mo	filtre	filtre	-2.59263	0.0563499	-2.53196	0.0380172	filtre	filtre	Encodes a high-affinity molybdate transporter. Mutant has reduced concentrations of molybdate in roots and shoots, and reduced shoot and root length when growing on Mo-limited medium.
GSBRNA2T00151447001	BnaA03g24340D	AT4G10310	Whitt et al. (2020)	HKT1	transporter	Na	-1.72568	0.117378	-2.46526	0.000714369	-1.86289	0.00383579	-1.10425	0.0925568	encodes a sodium transporter (HKT1) expressed in xylem parenchyma cells. Mutants over-accumulate sodium in shoot tissue and have increased sodium in the xylem sap and reduced sodium in phloem sap and roots.
GSBRNA2T00120039001	BnaC05g45760D	AT3G06060	Whitt et al. (2020)	TSC10a	enzyme	Na, K, Rb, Mg, Ca, Fe, Mo	-0.0953665	0.954324	-0.0979035	0.869868	-0.651366	0.0223302	-0.0775822	0.887346	Encodes one of the Arabidopsis proteins (At3g06060/TSC10A and At5g19200/TSC10B) with significant similarity to the yeast 3-ketodihydrosphinganine (3-KDS) reductase, Tsc10p. Both TSC10A and TSC10B are bona fide 3-KDS reductase as shown by complementation experiment in yeast.
GSBRNA2T00152654001	BnaC04g07880D	AT2G37430	Whitt et al. (2020)	ZAT11	trancription factor	Ni	-2.63729	0.634303	-8.76763	0.000199925	-7.5243	0.00165682	-4.19468	4.40579e-08	Encodes a member of the zinc finger family of transcriptional regulators. It is expressed in many root tips, primary roots, cotyledons and hypocotyl. The protein is localized to the nucleus. Overexpression of ZAT11 causes increased root growth and increased sensitivity to nickel ions. The mRNA is cell-to-cell mobile.
GSBRNA2T00005444001	BnaA04g21410D	AT2G37430	Whitt et al. (2020)	ZAT11	trancription factor	Ni	filtre	filtre	-1.99511	0.356027	-4.0655	0.00367506	filtre	filtre	Encodes a member of the zinc finger family of transcriptional regulators. It is expressed in many root tips, primary roots, cotyledons and hypocotyl. The protein is localized to the nucleus. Overexpression of ZAT11 causes increased root growth and increased sensitivity to nickel ions. The mRNA is cell-to-cell mobile.
GSBRNA2T00116968001	BnaA05g07070D	AT2G37430	Whitt et al. (2020)	ZAT11	trancription factor	Ni	filtre	filtre	-8.69068	2.68772e-05	-3.80643	0.025501	filtre	filtre	Encodes a member of the zinc finger family of transcriptional regulators. It is expressed in many root tips, primary roots, cotyledons and hypocotyl. The protein is localized to the nucleus. Overexpression of ZAT11 causes increased root growth and increased sensitivity to nickel ions. The mRNA is cell-to-cell mobile.
GSBRNA2T00001126001	BnaC01g30800D	AT3G23430	Whitt et al. (2020)	PHO1	transporter	P	0.580246	0.671276	0.0993195	0.918181	0.896309	0.033242	0.0758693	0.939614	Encodes a protein with the mainly hydrophilic N-terminal and the C-terminal containing 6 potential membrane-spanning domains. The mutant is deficient in the transfer of phosphate from root epidermal and cortical cells to the xylem. Its expression is repressed by phosphate (Pi) in shoots, and transiently induced by phosphite (Phi) in roots and shoots. PHO is expressed in developing ovules and play…
GSBRNA2T00016532001	BnaAnng37580D	AT1G14040	Whitt et al. (2020)	PHO1;H3	transporter	P	0.0875678	0.993001	-8.03463	1.9798e-06	-3.2672	0.0261331	-4.12585	8.41013e-12	Encodes a PHO1 homologue that is upregulated in response to Zn deficiency and is involved in Pi homeostasis in response to Zn deficiency. The mRNA is cell-to-cell mobile.
GSBRNA2T00090553001	BnaC08g39950D	AT1G14040	Whitt et al. (2020)	PHO1;H3	transporter	P	-0.557979	0.553926	-6.43296	3.44658e-05	-3.12846	0.0246079	-3.54995	4.62663e-28	Encodes a PHO1 homologue that is upregulated in response to Zn deficiency and is involved in Pi homeostasis in response to Zn deficiency. The mRNA is cell-to-cell mobile.
GSBRNA2T00055202001	BnaA09g45890D	AT1G14040	Whitt et al. (2020)	PHO1;H3	transporter	P	-0.511228	0.854124	-7.6396	5.85531e-06	-3.95681	0.00750135	-3.84917	9.39682e-18	Encodes a PHO1 homologue that is upregulated in response to Zn deficiency and is involved in Pi homeostasis in response to Zn deficiency. The mRNA is cell-to-cell mobile.
GSBRNA2T00055199001	BnaA09g45870D	AT1G14040	Whitt et al. (2020)	PHO1;H3	transporter	P	-0.370065	0.868651	-0.0776992	0.945121	1.09737	0.010733	-0.249125	0.786769	Encodes a PHO1 homologue that is upregulated in response to Zn deficiency and is involved in Pi homeostasis in response to Zn deficiency. The mRNA is cell-to-cell mobile.
GSBRNA2T00105534001	BnaA06g08940D	AT1G14040	Whitt et al. (2020)	PHO1;H3	transporter	P	0.446418	0.778404	-1.27699	0.14761	-0.635576	0.479007	1.42001	0.00133277	Encodes a PHO1 homologue that is upregulated in response to Zn deficiency and is involved in Pi homeostasis in response to Zn deficiency. The mRNA is cell-to-cell mobile.
GSBRNA2T00067777001	BnaC05g10330D	AT1G14040	Whitt et al. (2020)	PHO1;H3	transporter	P	0.975046	0.78482	-6.02024	3.38621e-05	-3.20052	0.0130442	-1.02158	0.0178245	Encodes a PHO1 homologue that is upregulated in response to Zn deficiency and is involved in Pi homeostasis in response to Zn deficiency. The mRNA is cell-to-cell mobile.
GSBRNA2T00030203001	BnaC05g49630D	AT1G14040	Whitt et al. (2020)	PHO1;H3	transporter	P	0.100028	0.97414	-1.38544	0.0121809	-0.452576	0.483302	0.3378	0.595231	Encodes a PHO1 homologue that is upregulated in response to Zn deficiency and is involved in Pi homeostasis in response to Zn deficiency. The mRNA is cell-to-cell mobile.
GSBRNA2T00017656001	BnaA06g38150D	AT1G14040	Whitt et al. (2020)	PHO1;H3	transporter	P	0.590979	0.190892	-2.48316	0.0054498	-1.27425	0.152773	-0.411519	0.142236	Encodes a PHO1 homologue that is upregulated in response to Zn deficiency and is involved in Pi homeostasis in response to Zn deficiency. The mRNA is cell-to-cell mobile.
GSBRNA2T00017654001	BnaA06g38130D	AT1G14040	Whitt et al. (2020)	PHO1;H3	transporter	P	0.0704291	0.995355	-7.25113	6.58907e-05	-3.4695	0.0309026	-3.51734	1.36931e-08	Encodes a PHO1 homologue that is upregulated in response to Zn deficiency and is involved in Pi homeostasis in response to Zn deficiency. The mRNA is cell-to-cell mobile.
GSBRNA2T00152867001	BnaC04g06480D	AT2G38940	Whitt et al. (2020)	PHT1-4	transporter	P	-0.709713	0.636374	-6.35549	0.0040163	-6.71667	0.000411659	-4.78541	8.01993e-62	Encodes Pht1;4, a member of the Pht1 family of phosphate transporters which include: Pht1;1/At5g43350, Pht1;2/At5g43370, Pht1;3/At5g43360, Pht1;4/At2g38940, Pht1;5/At2g32830, Pht1;6/At5g43340, Pht1;7/At3g54700, Pht1;8/At1g20860, Pht1;9/At1g76430 (Plant Journal 2002, 31:341). Expression is upregulated in the shoot of cax1/cax3 mutant and is responsive to phosphate (Pi) and not phosphite (Phi) in r…
GSBRNA2T00116869001	BnaA05g06230D	AT2G38940	Whitt et al. (2020)	PHT1-4	transporter	P	-0.0973324	0.985823	-6.74249	0.00110335	-5.72011	0.00128307	-4.89124	1.64527e-45	Encodes Pht1;4, a member of the Pht1 family of phosphate transporters which include: Pht1;1/At5g43350, Pht1;2/At5g43370, Pht1;3/At5g43360, Pht1;4/At2g38940, Pht1;5/At2g32830, Pht1;6/At5g43340, Pht1;7/At3g54700, Pht1;8/At1g20860, Pht1;9/At1g76430 (Plant Journal 2002, 31:341). Expression is upregulated in the shoot of cax1/cax3 mutant and is responsive to phosphate (Pi) and not phosphite (Phi) in r…
GSBRNA2T00155254001	BnaC04g46050D	AT2G38940	Whitt et al. (2020)	PHT1-4	transporter	P	-0.356752	0.924449	-4.29818	0.00779688	-4.07175	0.00362449	-2.79906	1.41373e-13	Encodes Pht1;4, a member of the Pht1 family of phosphate transporters which include: Pht1;1/At5g43350, Pht1;2/At5g43370, Pht1;3/At5g43360, Pht1;4/At2g38940, Pht1;5/At2g32830, Pht1;6/At5g43340, Pht1;7/At3g54700, Pht1;8/At1g20860, Pht1;9/At1g76430 (Plant Journal 2002, 31:341). Expression is upregulated in the shoot of cax1/cax3 mutant and is responsive to phosphate (Pi) and not phosphite (Phi) in r…
GSBRNA2T00005340001	BnaA04g22280D	AT2G38940	Whitt et al. (2020)	PHT1-4	transporter	P	0.0272671	1	-5.15884	0.000211926	-3.67478	0.00460774	-3.25905	1.20877e-07	Encodes Pht1;4, a member of the Pht1 family of phosphate transporters which include: Pht1;1/At5g43350, Pht1;2/At5g43370, Pht1;3/At5g43360, Pht1;4/At2g38940, Pht1;5/At2g32830, Pht1;6/At5g43340, Pht1;7/At3g54700, Pht1;8/At1g20860, Pht1;9/At1g76430 (Plant Journal 2002, 31:341). Expression is upregulated in the shoot of cax1/cax3 mutant and is responsive to phosphate (Pi) and not phosphite (Phi) in r…
GSBRNA2T00116867001	BnaA05g06210D	AT2G38940	Whitt et al. (2020)	PHT1-4	transporter	P	1.88938	0.523987	-6.56134	0.000149545	-6.28181	2.9155e-05	-4.92403	2.32969e-13	Encodes Pht1;4, a member of the Pht1 family of phosphate transporters which include: Pht1;1/At5g43350, Pht1;2/At5g43370, Pht1;3/At5g43360, Pht1;4/At2g38940, Pht1;5/At2g32830, Pht1;6/At5g43340, Pht1;7/At3g54700, Pht1;8/At1g20860, Pht1;9/At1g76430 (Plant Journal 2002, 31:341). Expression is upregulated in the shoot of cax1/cax3 mutant and is responsive to phosphate (Pi) and not phosphite (Phi) in r…
GSBRNA2T00132254001	BnaC03g18410D	AT2G32830	Whitt et al. (2020)	PHT1-5	transporter	P	0.296209	0.95841	-1.17162	0.352445	-1.69765	0.0593116	-1.88831	0.00122713	Encodes Pht1;5, a member of the Pht1 family of phosphate transporters which include: Pht1;1/At5g43350, Pht1;2/At5g43370, Pht1;3/At5g43360, Pht1;4/At2g38940, Pht1;5/At2g32830, Pht1;6/At5g43340, Pht1;7/At3g54700, Pht1;8/At1g20860, Pht1;9/At1g76430 (Plant Journal 2002, 31:341).
GSBRNA2T00153585001	BnaC03g32510D	AT3G01310	Whitt et al. (2020)	VIH2	enzyme	P	0.461917	0.686876	0.845503	0.0987898	1.05984	0.0141689	0.822744	0.0502117	Encodes a functional VIP1/PPIP5K-type ATP-grasp kinase that is involved in both InsP6 to InsP7 conversion and InsP7 to InsP8 conversion, producing the InsP8 cofactor of the ASK1-COI1-JAZ-jasmonate co-receptor complex. It is the major isoform in plants, is required for jasmonate-dependent defenses, and plays an important role in plant defenses against necrotrophic fungi and insect herbivores.
GSBRNA2T00041789001	BnaC07g32560D	AT3G51860	Whitt et al. (2020)	CAX3	transporter	Ca or K, P	-0.272348	0.837053	-0.307152	0.743979	-0.175869	0.803823	-0.808744	0.0173949	cation exchanger 3;(source:Araport11)
GSBRNA2T00053995001	BnaC01g37090D	AT3G14280	Whitt et al. (2020)	N/A	enzyme	S	1.3181	0.513684	-0.11785	0.948255	-2.61952	0.000319314	-2.23294	0.000134443	LL-diaminopimelate aminotransferase;(source:Araport11)
GSBRNA2T00106045001	BnaC05g39350D	AT3G14280	Whitt et al. (2020)	N/A	enzyme	S	0.706033	0.734957	1.7357	0.0613352	2.88852	0.000323586	1.29852	0.103465	LL-diaminopimelate aminotransferase;(source:Araport11)
GSBRNA2T00086154001	BnaCnng62800D	AT3G22890	Whitt et al. (2020)	ATPS1	enzyme	S	-0.956052	0.0123307	-0.929184	0.136033	0.91936	0.0881674	-0.457364	0.215201	encodes ATP sulfurylase, the first enzyme in the sulfate assimilation pathway of Arabidopsis. It may also participate in selenium metabolism. The mRNA is cell-to-cell mobile.
GSBRNA2T00048447001	BnaA05g16830D	AT3G22890	Whitt et al. (2020)	ATPS1	enzyme	S	-1.11445	0.00596547	-1.43168	0.000126849	0.55391	0.178942	-0.808138	0.0203943	encodes ATP sulfurylase, the first enzyme in the sulfate assimilation pathway of Arabidopsis. It may also participate in selenium metabolism. The mRNA is cell-to-cell mobile.
GSBRNA2T00109274001	BnaC08g23200D	AT3G51895	Whitt et al. (2020)	SULTR3;1	SULTR3;1	S	0.623774	0.749336	1.03853	0.0124889	0.989524	0.00899563	-0.462832	0.627726	Encodes a chloroplast-localized sulfate transporter.
GSBRNA2T00098174001	BnaCnng67820D	AT3G51895	Whitt et al. (2020)	SULTR3;1	SULTR3;1	S	0.48692	0.827342	0.886829	0.0524765	1.29385	0.000552552	-0.555428	0.532144	Encodes a chloroplast-localized sulfate transporter.
GSBRNA2T00028621001	BnaA03g59800D	AT1G62180	Whitt et al. (2020)	APR2	enzyme	S, Se	-0.658754	0.512393	-1.02212	0.153527	0.739681	0.252911	-1.52081	0.000429383	encodes a adenosine 5'-phosphosulfate reductase, involved in sulfate assimilation. Is a major effect locus for natural variation of shoot sulfate content in Arabidopsis.
GSBRNA2T00124039001	BnaC04g19270D	AT1G62180	Whitt et al. (2020)	APR2	enzyme	S, Se	-0.741966	0.553926	-0.860791	0.273385	0.772296	0.236222	-1.68254	0.00146559	encodes a adenosine 5'-phosphosulfate reductase, involved in sulfate assimilation. Is a major effect locus for natural variation of shoot sulfate content in Arabidopsis.
GSBRNA2T00153238001	BnaC08g06530D	AT1G36370	Whitt et al. (2020)	MSA1	enzyme	S, Se	-0.0530465	0.987039	-0.105338	0.880068	1.13967	3.92875e-05	-0.827781	0.0396443	Encodes a nuclear localised protein MSA1 (MORE SULPHUR ACCUMULATION1). Epigenetically regulates sulphur homeostasis. Has sequence similarity to SHM (serine hydroxymethyltransferase) but lacks SHM activity in vitro.
GSBRNA2T00073860001	BnaA08g06130D	AT1G36370	Whitt et al. (2020)	MSA1	enzyme	S, Se	-0.128476	0.960932	-0.645222	0.219016	1.15153	0.00267884	-1.27762	0.00276812	Encodes a nuclear localised protein MSA1 (MORE SULPHUR ACCUMULATION1). Epigenetically regulates sulphur homeostasis. Has sequence similarity to SHM (serine hydroxymethyltransferase) but lacks SHM activity in vitro.
GSBRNA2T00130270001	BnaC01g08280D	AT4G30110	Whitt et al. (2020)	HMA2	ATPase	Zn	-0.425349	0.924491	-1.34743	0.432838	-0.852738	0.547822	-2.30506	0.0174239	encodes a protein similar to Zn-ATPase, a P1B-type ATPases transport zinc
GSBRNA2T00088467001	BnaAnng30640D	AT4G30110	Whitt et al. (2020)	HMA2	ATPase	Zn	0.204669	0.934204	-2.00759	0.000923661	-1.0504	0.0834488	-2.37828	2.27038e-07	encodes a protein similar to Zn-ATPase, a P1B-type ATPases transport zinc
GSBRNA2T00073195001	BnaC04g00620D	AT2G46800	Whitt et al. (2020)	MTP1	transporter	Zn	0.074426	0.975396	0.620769	0.19748	1.12472	0.00226905	0.251547	0.615811	Encodes a member of the zinc transporter (ZAT) and cation diffusion facilitator (CDF) families. It is expressed throughout the plant, especially in dividing, differentiating and expanding cells. The protein is localized to the vacuolar membrane. Mediates Zn ion homeostasis.
GSBRNA2T00136602001	BnaC08g39210D	AT1G14870	Whitt et al. (2020)	PCR2	transporter	Zn	-0.417987	0.943061	-4.18558	0.00125331	-1.59125	0.17934	-0.834309	0.514972	PCR2 encodes a membrane protein involved in zinc transport and detoxification.
GSBRNA2T00055143001	BnaA09g45380D	AT1G14870	Whitt et al. (2020)	PCR2	transporter	Zn	filtre	filtre	-4.75839	0.00435579	-3.54244	0.0476056	filtre	filtre	PCR2 encodes a membrane protein involved in zinc transport and detoxification.
GSBRNA2T00055141001	BnaA09g45370D	AT1G14870	Whitt et al. (2020)	PCR2	transporter	Zn	-0.442824	0.910824	-3.18289	0.0303543	-1.0446	0.450065	-0.391132	0.779772	PCR2 encodes a membrane protein involved in zinc transport and detoxification.
GSBRNA2T00103856001	BnaC02g30770D	AT5G44070	Whitt et al. (2020)	PCS1	enzyme	Zn, Cd, As	-0.702652	0.766507	-4.52706	0.00124458	-4.51681	0.000335337	-3.03557	1.43096e-07	Phytochelatin synthase gene confers tolerance to cadmium ions. Catalyzes phytochelatin (PC) synthesis from glutathione (GSH) in the presence of Cd2+, Zn2+, Cu2+ and Fe3+, but not by Co2+ or Ni2+. The mRNA is cell-to-cell mobile.
GSBRNA2T00084825001	BnaA02g22480D	AT5G44070	Whitt et al. (2020)	PCS1	enzyme	Zn, Cd, As	-0.478035	0.860065	-3.67254	0.00241096	-4.21781	9.47178e-05	-1.51445	0.0228537	Phytochelatin synthase gene confers tolerance to cadmium ions. Catalyzes phytochelatin (PC) synthesis from glutathione (GSH) in the presence of Cd2+, Zn2+, Cu2+ and Fe3+, but not by Co2+ or Ni2+. The mRNA is cell-to-cell mobile.
GSBRNA2T00014149001	BnaCnng27040D	AT5G44070	Whitt et al. (2020)	PCS1	enzyme	Zn, Cd, As	-0.455922	0.598819	-1.28961	0.00240151	-0.591453	0.196139	-0.244107	0.641492	Phytochelatin synthase gene confers tolerance to cadmium ions. Catalyzes phytochelatin (PC) synthesis from glutathione (GSH) in the presence of Cd2+, Zn2+, Cu2+ and Fe3+, but not by Co2+ or Ni2+. The mRNA is cell-to-cell mobile.
GSBRNA2T00018781001	BnaA06g36340D	AT5G44070	Whitt et al. (2020)	PCS1	enzyme	Zn, Cd, As	-0.469825	0.463877	-1.28655	0.0081124	-0.839687	0.0866914	-0.469456	0.169459	Phytochelatin synthase gene confers tolerance to cadmium ions. Catalyzes phytochelatin (PC) synthesis from glutathione (GSH) in the presence of Cd2+, Zn2+, Cu2+ and Fe3+, but not by Co2+ or Ni2+. The mRNA is cell-to-cell mobile.
GSBRNA2T00129939001	BnaA03g04470D	AT5G13740	Whitt et al. (2020)	ZIF1	transporter	Zn, Fe	-0.565497	0.917911	-6.96688	0.000831557	-2.89341	0.130498	-2.61269	0.015744	Encodes ZIF1 (ZINC-INDUCED FACILITATOR1), a member of the Major Facilitator Superfamily (MFS) of membrane proteins which are found in all organisms and transport a wide range of small, organic molecules. Involved in a mechanism of Zn sequestration, possibly by transport of a Zn ligand or Zn-ligand complex into vacuoles. The mRNA is cell-to-cell mobile.
GSBRNA2T00143358001	BnaA02g01840D	AT5G13740	Whitt et al. (2020)	ZIF1	transporter	Zn, Fe	-0.143706	0.91745	0.222541	0.755121	1.04053	0.00577305	0.0817389	0.884294	Encodes ZIF1 (ZINC-INDUCED FACILITATOR1), a member of the Major Facilitator Superfamily (MFS) of membrane proteins which are found in all organisms and transport a wide range of small, organic molecules. Involved in a mechanism of Zn sequestration, possibly by transport of a Zn ligand or Zn-ligand complex into vacuoles. The mRNA is cell-to-cell mobile.
GSBRNA2T00151879001	BnaC02g04980D	AT5G13740	Whitt et al. (2020)	ZIF1	transporter	Zn, Fe	-0.202417	0.886152	0.591088	0.285467	1.40536	0.000429988	0.510382	0.212052	Encodes ZIF1 (ZINC-INDUCED FACILITATOR1), a member of the Major Facilitator Superfamily (MFS) of membrane proteins which are found in all organisms and transport a wide range of small, organic molecules. Involved in a mechanism of Zn sequestration, possibly by transport of a Zn ligand or Zn-ligand complex into vacuoles. The mRNA is cell-to-cell mobile.
GSBRNA2T00140348001	BnaC03g06010D	AT5G13740	Whitt et al. (2020)	ZIF1	transporter	Zn, Fe	0.301879	0.861049	-3.0401	0.0291011	-0.354752	0.840188	-0.813224	0.0841883	Encodes ZIF1 (ZINC-INDUCED FACILITATOR1), a member of the Major Facilitator Superfamily (MFS) of membrane proteins which are found in all organisms and transport a wide range of small, organic molecules. Involved in a mechanism of Zn sequestration, possibly by transport of a Zn ligand or Zn-ligand complex into vacuoles. The mRNA is cell-to-cell mobile.
GSBRNA2T00033536001	BnaC06g06210D	AT1G53210	Amigo2	NCL	transporter	Ca, Na	0.176078	0.925746	0.6275	0.244034	1.00572	0.0159076	0.891196	0.0262642	Encodes a Na+/Ca 2+ exchanger-like protein that participates in the maintenance of Ca 2+ homeostasis. The mRNA is cell-to-cell mobile.
GSBRNA2T00081689001	BnaA07g12410D	AT5G66650	Amigo2	CMCU	transporter	Ca	1.03137	0.429706	1.00016	0.185119	1.34283	0.0298881	-0.226381	0.83857	Chloroplast localized mitochondrial calcium uniporter.
GSBRNA2T00069480001	BnaA10g27650D	AT5G01490	Amigo2	CAX4	transporter	Ca	filtre	filtre	-7.36564	0.00126988	-4.38112	0.0201389	filtre	filtre	Encodes a cation/proton antiporter, a member of low affinity calcium antiporter CAX2 family. Involved in root development under metal stress.
GSBRNA2T00043295001	BnaA03g54160D	AT4G37640	Amigo2	ACA2	transporter	Ca	-0.0218827	0.995355	-1.93723	0.00274397	-1.88414	0.00226315	-1.62167	4.65801e-12	Encodes a calmodulin-regulated Ca(2+)-pump located in the endoplasmic reticulum. Belongs to plant 2B ATPase's with an N-terminal autoinhibitor.
GSBRNA2T00015628001	BnaC03g29810D	AT4G04340	Amigo2	OSCA1	transporter	Ca	-0.201119	0.927259	0.67853	0.0987078	1.16827	0.000462105	1.07309	0.0202757	Encodes a plasma membrane localized hyperosmolality gated calcium channel that is expressed in guard cells and roots.
GSBRNA2T00023390001	BnaCnng75720D	AT5G17860	Amigo2	CCX1	transporter	Ca, Na	-1.06245	0.0214721	-1.94527	0.000646641	-1.64418	0.00291276	-1.4835	4.90168e-06	Cation/Ca2+ exchanger family member. Double mutants with CCX4 show delayed greening and defects in ROS response.
GSBRNA2T00004070001	BnaA09g52060D	AT4G00900	Amigo2	ECA2	ATPase	Ca	0.190175	0.866225	-1.01039	0.0542254	-0.609849	0.238898	-1.3775	3.6028e-08	Type IIA (SERCA-type) Ca2+ ATPase, catalyzes the efflux of calcium from the cytoplasm.
GSBRNA2T00013603001	BnaCnng26490D	AT5G66650	Amigo2	CMCU	transporter	Ca	1.40874	0.203793	1.23834	0.132865	1.63168	0.0167419	0.00540527	0.997056	Chloroplast localized mitochondrial calcium uniporter.
GSBRNA2T00083206001	BnaA09g41840D	AT2G23790	Amigo2	N/A	transporter	Ca	-0.0140327	0.998111	0.0101484	0.990581	0.771541	0.0119444	-0.229556	0.530675	calcium uniporter (DUF607);(source:Araport11)
GSBRNA2T00065907001	BnaA10g16940D	AT5G17860	Amigo2	CCX1	transporter	Ca	-1.12333	0.0110747	-2.56841	0.000137282	-1.50493	0.0216764	-2.08291	2.66491e-14	Cation/Ca2+ exchanger family member. Double mutants with CCX4 show delayed greening and defects in ROS response.
GSBRNA2T00037434001	BnaC03g64830D	AT4G22120	Amigo2	CSC1	transporter	Ca	-0.0507893	0.975404	0.138999	0.861758	0.862198	0.0260407	0.650893	0.0056792	Calcium-permeable stretch activated cation channel.
GSBRNA2T00051438001	BnaC04g44780D	AT2G35800	Amigo2	SAMTL	transporter	Ca	0.133344	0.911684	0.913476	0.00268003	0.604922	0.0568216	0.785805	0.00138144	Encodes a predicted calcium-dependent S-adenosyl methionine carrier.
GSBRNA2T00044581001	BnaC05g09770D	AT1G11960	Amigo2	OSCA1.3	transporter	Ca	-2.26864	0.214626	1.00075	0.440591	1.60798	0.093048	2.49324	0.0367643	Calcium channel that is phosphorylated by BIK1 in the presence of PAMPS and required for stomatal immunity.
GSBRNA2T00037471001	BnaAnng18280D	AT4G36820	Amigo2	MCU4	transporter	Ca	-1.8683	0.494059	-0.499508	0.795829	-0.612868	0.573861	-2.23758	0.00106359	Mitochondrial calcium channel.
GSBRNA2T00090295001	BnaA04g11860D	AT5G40890	Amigo2	CLC-A	transporter	Cl	-0.317292	0.636762	0.0110634	0.994086	0.372526	0.58676	0.63904	0.0379329	Encodes a member of the voltage-dependent chloride channel. Also functions as a NO3-/H+ exchanger that serves to accumulate nitrate nutrient in vacuoles. Mutants homozygous for the T-DNA insertion mutation have reduced nitrate uptake capacity in high nitrate environment and exhibit hypersensitivity to chlorate. Role in cytosolic pH homeostasis.
GSBRNA2T00054209001	BnaC05g12190D	AT1G15960	Amigo2	NRAMP6	transporter	Fe, Mn, Zn	0.266153	0.961066	0.866803	0.244633	1.91126	5.05257e-05	-0.439981	0.759244	member of Nramp2 family
GSBRNA2T00082945001	BnaA02g17720D	AT1G76800	Amigo2	VTL2	transporter	Fe	0.156683	0.980808	-1.2412	0.0242432	-2.35277	6.33714e-07	-1.73816	0.00992159	The gene encodes nodulin-like2 whose transcript abundance was repressed under conditions of Fe-deficient growth.
GSBRNA2T00006269001	BnaC01g20480D	AT4G27860	Amigo2	MEB1	transporter	Fe	-0.500271	0.797333	0.444312	0.746934	2.19388	0.00274301	0.230736	0.835598	vacuolar iron transporter (VIT) family protein;(source:Araport11)
GSBRNA2T00052319001	BnaC05g49110D	AT1G05300	Amigo2	ZIP5	transporter	Fe	-0.291628	0.905544	-3.01607	0.000960788	-2.68773	0.00132846	-2.14341	9.88395e-08	member of Fe(II) transporter isolog family
GSBRNA2T00048497001	BnaA05g12290D	AT2G30080	Amigo2	ZIP6	transporter	Fe, Zn	0.69399	0.635824	-0.649949	0.486692	-0.449144	0.5514	-1.19632	0.0114247	member of Fe(II) transporter isolog family. Gene expression is not regulated by iron, copper, or zinc deficiency or excess.
GSBRNA2T00086311001	BnaA10g03460D	AT1G05300	Amigo2	ZIP5	transporter	Fe, Zn	0.0236471	1	-2.17784	0.00372042	-1.82771	0.0103252	-1.35997	0.0181003	member of Fe(II) transporter isolog family
GSBRNA2T00050272001	BnaA05g08850D	AT2G35060	Amigo2	KUP11	transporter	K	0.312478	0.696556	0.689158	0.0456807	0.893628	0.00309582	0.376132	0.275008	potassium transporter
GSBRNA2T00048496001	BnaA05g12300D	AT2G30070	Amigo2	POT1	transporter	K	0.336579	0.802806	-0.846157	0.315505	-0.82847	0.253073	-1.11087	0.00753882	Encodes a high affinity potassium transporter.
GSBRNA2T00085320001	BnaC05g00280D	AT1G01790	Amigo2	KEA1	transporter	K	0.0505342	0.980667	-0.200963	0.733599	-0.341669	0.363564	-0.754455	0.00501176	Encodes a member of the cation/proton antiporters-2 antiporter superfamily, the K efflux antiporter KEA1 that is localized to the chloroplast envelope.
GSBRNA2T00031651001	BnaC09g42680D	AT5G14880	Amigo2	POT8	transporter	K	0.231514	0.920589	1.3146	0.0202079	0.905861	0.0887828	0.87309	0.0891376	Potassium transporter family protein;(source:Araport11)
GSBRNA2T00049716001	BnaC06g31400D	AT1G70300	Amigo2	POT6	transporter	K	0.14982	0.903539	0.181836	0.791625	0.759301	0.0321669	-0.110103	0.80045	potassium transporter
GSBRNA2T00073908001	BnaC05g46790D	AT3G05030	Amigo2	NHX2	transporter	K	0.106657	0.97967	0.281722	0.762939	1.34165	0.00585007	0.0775034	0.948343	Encodes a vacuolar K+/H+ exchanger essential for active K+ uptake at the tonoplast and involved in regulating stomatal closure.
GSBRNA2T00038611001	BnaA05g32130D	AT3G05030	Amigo2	NHX2	transporter	K	0.207251	0.939904	0.878939	0.134103	1.85637	4.88907e-05	1.14335	0.0338471	Encodes a vacuolar K+/H+ exchanger essential for active K+ uptake at the tonoplast and involved in regulating stomatal closure.
GSBRNA2T00125507001	BnaA05g14170D	AT1G53760	Amigo2	N/A	transporter	K	-0.437751	0.830019	0.581759	0.660157	0.691522	0.449319	1.23445	0.0252663	K+-H+ exchange-like protein;(source:Araport11)
GSBRNA2T00026826001	BnaA01g22220D	AT1G60160	Amigo2	POT12	transporter	K	-0.137394	0.916619	0.484527	0.201038	0.322658	0.363792	0.720372	0.00946959	Member of the KT/KUP/HAK family of proton-coupled potassium transporters which have potential effect on cellular expansion.
GSBRNA2T00022750001	BnaA07g38760D	AT1G70300	Amigo2	POT6	transporter	K	0.937852	0.0898349	0.931058	0.127249	2.09788	1.10215e-05	0.586767	0.109529	potassium transporter
GSBRNA2T00070254001	BnaC04g29260D	AT4G13800	Amigo2	ENOR3L3	transporter	Mg	0.403829	0.823162	0.651619	0.441231	2.18921	3.97767e-05	0.222326	0.800458	magnesium transporter NIPA (DUF803);(source:Araport11)
GSBRNA2T00061070001	BnaC03g60150D	AT4G38730	Amigo2	AVI2H	transporter	Mg	-0.701912	0.075467	-0.564338	0.270894	0.0903068	0.874182	-0.871621	0.000940311	magnesium transporter, putative (DUF803);(source:Araport11)
GSBRNA2T00090282001	BnaA04g11960D	AT2G21120	Amigo2	AVI2	transporter	Mg	-0.570048	0.771031	-2.25712	0.000382396	-1.21058	0.0480489	-0.527954	0.464668	Encodes a putative magnesium transporter that was identified through a forward genetic screen, directly isolating antiviral RNAi-defective (avi) mutant using a Cucumber Mosaic Virus (CMV) mutant. Compared to Wildtype Col-0, avi2 mutant showed severe disease symptom after viral infection and viral accumulation was significantly increased while viral siRNAs and virus-activated endogenous siRNAs (va…
GSBRNA2T00078286001	BnaA09g43410D	AT2G21120	Amigo2	AVI2	transporter	Mg	-0.451201	0.507137	-1.01614	0.00137696	-0.216429	0.591054	-0.074977	0.89711	Encodes a putative magnesium transporter that was identified through a forward genetic screen, directly isolating antiviral RNAi-defective (avi) mutant using a Cucumber Mosaic Virus (CMV) mutant. Compared to Wildtype Col-0, avi2 mutant showed severe disease symptom after viral infection and viral accumulation was significantly increased while viral siRNAs and virus-activated endogenous siRNAs (va…
GSBRNA2T00026630001	BnaCnng04610D	AT1G25520	Amigo2	PML4	transporter	Mn, Ca	-0.483131	0.210305	-0.669655	0.022509	-0.581268	0.0396336	-0.522045	0.0314464	Member of the UPF0016 family of membrane proteins, belongs to the conserved group of Mn/Ca transporters. Might act to fine tune Mn allocation into the endoplasmic reticulum of specific cell types.
GSBRNA2T00098302001	BnaA07g37130D	AT1G25520	Amigo2	PML4	transporter	Mn, Ca	-0.688122	0.776498	-1.45051	0.0501417	-3.23434	2.1422e-06	-1.37883	0.0796873	Member of the UPF0016 family of membrane proteins, belongs to the conserved group of Mn/Ca transporters. Might act to fine tune Mn allocation into the endoplasmic reticulum of specific cell types.
GSBRNA2T00082504001	BnaC02g35070D	AT2G03590	Amigo2	UPS1	transporter	N	-0.258475	0.873962	-0.648816	0.449073	-1.58335	0.00618866	-1.31095	5.25538e-05	Encodes a member of a class of allantoin transporters.
GSBRNA2T00035397001	BnaA09g47380D	AT1G12110	Amigo2	NPF6.3	transporter	N	-1.2176	0.0223914	-1.19537	0.0504284	-0.764732	0.183582	-1.3168	0.000146517	Encodes NRT1.1 (CHL1), a dual-affinity nitrate transporter. The protein is expressed in guard cells and function in stomatal opening. Mutants have less transpiration and are more tolerant to drought. Expressed in lateral roots. Involved in nitrate signaling which enables the plant root system to detect and exploit nitrate-rich soil patches. Comparing to the wild type, the mutant displays a strong…
GSBRNA2T00044594001	BnaC05g09690D	AT1G12110	Amigo2	NPF6.3	transporter	N	0.307742	0.899634	-1.21842	0.212833	-2.29216	0.00193466	-0.903511	0.102859	Encodes NRT1.1 (CHL1), a dual-affinity nitrate transporter. The protein is expressed in guard cells and function in stomatal opening. Mutants have less transpiration and are more tolerant to drought. Expressed in lateral roots. Involved in nitrate signaling which enables the plant root system to detect and exploit nitrate-rich soil patches. Comparing to the wild type, the mutant displays a strong…
GSBRNA2T00047387001	BnaC08g15370D	AT1G12110	Amigo2	NPF6.3	transporter	N	-1.94751	3.88596e-08	-2.64012	5.07325e-13	-1.47278	2.86238e-05	-1.23544	0.000122077	Encodes NRT1.1 (CHL1), a dual-affinity nitrate transporter. The protein is expressed in guard cells and function in stomatal opening. Mutants have less transpiration and are more tolerant to drought. Expressed in lateral roots. Involved in nitrate signaling which enables the plant root system to detect and exploit nitrate-rich soil patches. Comparing to the wild type, the mutant displays a strong…
GSBRNA2T00005883001	BnaC08g08610D	AT4G13510	Amigo2	AMT1-1	transporter	N	1.69843	0.712106	-6.6328	0.001003	-6.16321	0.00081131	-3.6773	1.33943e-09	Encodes a plasma membrane localized ammonium transporter. Contains a cytosolic trans-activation domain essential for ammonium uptake. The mRNA is cell-to-cell mobile.
GSBRNA2T00083481001	BnaCnng62050D	AT2G38290	Amigo2	AMT2	transporter	N	-0.0474929	0.992696	-1.70888	0.0256803	-1.26669	0.0824254	-0.428733	0.392971	encodes a high-affinity ammonium transporter, which is expressed in shoot and root. Expression in root and shoot is under nitrogen and carbon dioxide regulation, respectively.
GSBRNA2T00015198001	BnaA08g24900D	AT1G12110	Amigo2	NPF6.3	transporter	N	-1.89681	3.3966e-10	-3.38168	6.84184e-16	-1.77345	8.12567e-06	-1.72629	1.78744e-11	Encodes NRT1.1 (CHL1), a dual-affinity nitrate transporter. The protein is expressed in guard cells and function in stomatal opening. Mutants have less transpiration and are more tolerant to drought. Expressed in lateral roots. Involved in nitrate signaling which enables the plant root system to detect and exploit nitrate-rich soil patches. Comparing to the wild type, the mutant displays a strong…
GSBRNA2T00007470001	BnaA05g35560D	AT4G13510	Amigo2	AMT1-1	transporter	N	-0.263032	0.794613	-2.05039	0.0289468	-2.27641	0.00572073	-1.48847	1.07853e-08	Encodes a plasma membrane localized ammonium transporter. Contains a cytosolic trans-activation domain essential for ammonium uptake. The mRNA is cell-to-cell mobile.
GSBRNA2T00057044001	BnaC03g56990D	AT1G12940	Amigo2	NRT2.5	transporter	N	-1.14623	0.521371	-6.06863	2.22698e-05	-5.4289	9.94033e-06	-4.46741	2.52725e-37	member of High affinity nitrate transporter family
GSBRNA2T00055921001	BnaC03g27680D	AT5G50200	Amigo2	NRT3.1	transporter	N	-0.859215	0.906522	-2.65147	0.117251	-3.44941	0.00729334	-2.52589	0.00507722	Wound-responsive gene 3 (WR3). Encodes a high-affinity nitrate transporter. Up-regulated by nitrate. Involved in jasmonic acid-independent wound signal transduction.
GSBRNA2T00023735001	BnaC02g46970D	AT5G45380	Amigo2	DUR3	transporter	N, Na	0.0151864	0.997365	-0.785686	0.16231	-1.1284	0.014029	-0.786838	0.00023424	urea-proton symporter DEGRADATION OF UREA 3 (DUR3);(source:Araport11)
GSBRNA2T00035144001	BnaA02g23880D	AT5G45380	Amigo2	DUR3	transporter	N, Na	-0.0577354	0.973493	-0.606596	0.381861	-1.24983	0.0110771	-0.964089	2.54188e-05	urea-proton symporter DEGRADATION OF UREA 3 (DUR3);(source:Araport11)
GSBRNA2T00026206001	BnaA02g36580D	AT5G45380	Amigo2	DUR3	transporter	N, Na	0.209136	0.808212	-0.958438	0.147361	-1.10093	0.0503071	-0.870075	5.2205e-05	urea-proton symporter DEGRADATION OF UREA 3 (DUR3);(source:Araport11)
GSBRNA2T00091189001	BnaA09g00320D	AT1G64780	Amigo2	AMT1-2	transporter	N	-0.224728	0.887156	-0.670479	0.478571	1.24398	0.0549553	-0.826839	0.03781	encodes an ammonium transporter protein believed to act as a high affinity transporter. It is expressed in the root, primarily in endodermal and cortical cells, and contributes to ammonium uptake in the root.
GSBRNA2T00024657001	BnaA06g01060D	AT1G53210	Amigo2	NCL	transporter	Ca, Na	-0.649366	0.742671	0.520552	0.438995	1.18325	0.00984425	1.02975	0.193039	Encodes a Na+/Ca 2+ exchanger-like protein that participates in the maintenance of Ca 2+ homeostasis. The mRNA is cell-to-cell mobile.
GSBRNA2T00027084001	BnaA05g30980D	AT3G06370	Amigo2	NHX4	transporter	Na	-1.64429	0.000317529	0.506633	0.718988	0.786092	0.416964	-0.721041	0.225948	member of Sodium proton exchanger family
GSBRNA2T00028880001	BnaC02g39630D	AT5G27150	Amigo2	NHX1	transporter	Na	0.212019	0.824348	0.172337	0.780396	0.968342	0.00182179	0.665266	0.0134894	Encodes a vacuolar sodium/proton antiporter involved in salt tolerance, ion homeostasis, and leaf development. The mRNA is cell-to-cell mobile.
GSBRNA2T00066303001	BnaC06g30370D	AT1G68740	Amigo2	PHO1-H1	transporter	P	0.247426	0.845061	-0.67845	0.398082	-2.27722	0.000126456	-0.615931	0.153352	Encodes PHO1;H1, a member of the PHO1 family. Involved in inorganic phosphate (Pi) transport and homeostasis. Complements pho1 mutation. Its expression is responsive to both phosphate (Pi) and phosphite (Phi) in shoots.
GSBRNA2T00064897001	BnaA06g19110D	AT3G48850	Amigo2	MPT2	transporter	P	0.0100702	1	-10.5617	0.000257123	-7.34012	0.00315389	-5.92675	8.50738e-15	Encodes a mitochondrial phosphate transporter. Modulates plant responses to salt stress.
GSBRNA2T00031583001	BnaC09g43140D	AT5G14040	Amigo2	MPT3	transporter	P	-1.13135	0.00634856	-1.56074	9.4639e-05	-1.17925	0.00290708	-1.04157	0.00164925	Encodes a mitochondrial phosphate transporter. Modulates plant responses to salt stress.
GSBRNA2T00018210001	BnaC01g35550D	AT3G15990	Amigo2	SULTR3;4	transporter	S	0.225534	0.939066	0.810602	0.27648	3.04482	2.18926e-09	-0.775471	0.254445	Vascular cambium-localized sulfate transporter, mediates xylem-to-phloem transfer of phosphorus. 2 for its preferential distribution
GSBRNA2T00010038001	BnaA01g28310D	AT3G15990	Amigo2	SULTR3;4	transporter	S	-0.500757	0.789604	0.817632	0.445908	2.12983	0.00188668	-0.449401	0.607171	Vascular cambium-localized sulfate transporter, mediates xylem-to-phloem transfer of phosphorus. 2 for its preferential distribution
GSBRNA2T00074518001	BnaC02g08870D	AT5G19600	Amigo2	SULTR3;5	transporter	S	0.306284	0.908159	-1.36513	0.00747489	-0.405506	0.547159	-0.738513	0.310472	Encodes sulfate transporter Sultr3;5.
GSBRNA2T00031525001	BnaC09g43540D	AT5G13550	Amigo2	SULTR4;1	transporter	S	-0.00342447	1	0.292049	0.661627	0.798772	0.0442003	-0.0341786	0.971787	Encodes a sulfate transporter.
GSBRNA2T00010513001	BnaC04g54480D	AT2G29530	Amigo2	TIM10	other	Zn	-0.446363	0.328007	-0.42045	0.642987	-1.3245	0.0171791	0.0258271	0.960644	Encodes a small zinc finger-like protein that is a component of the mitochondrial protein import apparatus. Together with AtTIM9, AtTIM10 is non-redundantly essential for maintaining mitochondrial function of early embryo proper cells and endosperm free-nuclei.
GSBRNA2T00032474001	BnaC03g70920D	AT1G55910	Amigo2	ZIP11	transporter	Fe, Zn	-0.0356219	0.984717	-1.13208	0.0120607	-0.737131	0.104695	-0.773284	0.000576122	member of Putative zinc transporter ZIP2 - like family
GSBRNA2T00051075001	BnaA10g29810D	AT5G13750	Amigo2	ZIFL1	transporter	Zn	-0.572678	0.503479	-0.874208	0.369991	-0.553916	0.532637	-0.990189	0.018749	zinc induced facilitator-like 1;(source:Araport11)
GSBRNA2T00051074001	BnaA10g29800D	AT5G13750	Amigo2	ZIFL1	transporter	Zn	-0.39673	0.652954	-1.02443	0.00410239	-0.388331	0.352823	-0.0502626	0.943332	zinc induced facilitator-like 1;(source:Araport11)
GSBRNA2T00043927001	BnaAnng19880D	AT3G48760	Amigo2	PAT05	enzyme	Zn	-0.374649	0.693985	-1.45074	0.000257625	-1.20825	0.00137639	-0.58517	0.109689	DHHC-type zinc finger family protein;(source:Araport11)
GSBRNA2T00074682001	BnaA08g00190D	AT1G55910	Amigo2	ZIP11	transporter	Fe, Zn	-0.273269	0.788074	-1.49902	0.00154322	-0.886677	0.0682154	-1.10054	7.01871e-05	member of Putative zinc transporter ZIP2 - like family
GSBRNA2T00060415001	BnaC04g32800D	AT5G40670	Amigo2	N/A	other	S	-0.215051	0.850689	-0.859517	0.11129	0.061721	0.930589	-0.852838	0.00162636	PQ-loop repeat family protein / transmembrane family protein;(source:Araport11)
GSBRNA2T00010952001	BnaAnng35930D	AT5G40670	Amigo2	N/A	other	S	-0.132285	0.962102	-0.106571	0.924488	0.449638	0.408714	-1.60974	0.000991079	PQ-loop repeat family protein / transmembrane family protein;(source:Araport11)
GSBRNA2T00056215001	BnaA01g24360D	AT3G22910	Amigo2	ACA13	ATPase	Ca	-1.04372	0.81684	0.292382	0.803398	1.05337	0.0392655	2.51814	0.106522	ATPase E1-E2 type family protein / haloacid dehalogenase-like hydrolase family protein;(source:Araport11)
GSBRNA2T00078745001	BnaA08g13170D	AT4G30190	Amigo2	HA2	ATPase	Ca	-1.50462	0.111096	-0.324023	0.831599	-1.75976	0.0320322	0.64253	0.326887	Belongs to the P-type ATPase superfamily of cation-transporting ATPases, pumps protons out of the cell, generating a proton gradient that drives the active transport of nutrients by proton symport. has two autoinhibitory regions within the C-terminal domain. Its plasma membrane localization is light-dependent.
GSBRNA2T00084641001	BnaC04g47760D	AT2G41560	Amigo2	ACA4	ATPase	Ca	0.521472	0.493198	0.354975	0.385948	0.262353	0.461985	0.795392	0.0253171	Encodes a calmodulin-regulated Ca(2+)-ATPase that improves salt tolerance in yeast. Localized to the vacuole. Lesion mimic phenotype when mutation in the gene is combined with a mutation in ACA11. Lesion mimic phenotype of double knockout can be suppressed by nutritional supplements that increase anion levels (e.g. 15 mM Nitrate, Chloride, or Phosphate).
GSBRNA2T00059649001	BnaAnng23670D	AT4G30190	Amigo2	HA2	ATPase	Ca	-0.690242	0.147816	-1.04217	0.109153	-1.19619	0.0351311	-0.643087	0.0476517	Belongs to the P-type ATPase superfamily of cation-transporting ATPases, pumps protons out of the cell, generating a proton gradient that drives the active transport of nutrients by proton symport. has two autoinhibitory regions within the C-terminal domain. Its plasma membrane localization is light-dependent.
GSBRNA2T00090909001	BnaA02g11800D	AT5G49890	Amigo2	CLC-C	transporter	Cl	-0.201522	0.89757	-0.721729	0.0661004	-0.799785	0.0225558	-0.00304334	0.997056	member of Anion channel protein family
GSBRNA2T00040388001	BnaC02g36720D	AT3G27170	Amigo2	CLC-B	transporter	Cl	0.0759946	0.983314	1.59382	0.0236834	2.61019	3.38983e-05	2.02808	5.80549e-06	member of Anion channel protein family The mRNA is cell-to-cell mobile.
GSBRNA2T00056154001	BnaA02g28670D	AT3G27170	Amigo2	CLC-B	transporter	Cl	0.0987384	0.970595	0.5691	0.455982	0.137467	0.874138	1.14148	0.013905	member of Anion channel protein family The mRNA is cell-to-cell mobile.
GSBRNA2T00032066001	BnaC05g04850D	AT1G07030	Amigo2	MIT2	transporter	Fe	-0.380641	0.76574	-0.896812	0.324665	-1.3711	0.0468479	-1.0977	0.00577392	Mitochondrial substrate carrier family protein;(source:Araport11)
GSBRNA2T00043138001	BnaA06g14970D	AT1G21140	Amigo2	VTL1	transporter	Fe	-1.82119	0.717585	-3.56891	0.00152241	-5.49699	7.16165e-06	-1.96034	0.0920506	The gene encodes nodulin-like1 whose transcript abundance was repressed under conditions of Fe-deficient growth.
GSBRNA2T00021000001	BnaCnng74920D	AT1G21140	Amigo2	VTL1	transporter	Fe	-0.862379	0.734868	-2.95778	1.29764e-05	-3.30997	5.28605e-08	-1.37442	0.0350381	The gene encodes nodulin-like1 whose transcript abundance was repressed under conditions of Fe-deficient growth.
GSBRNA2T00012413001	BnaC02g24280D	AT1G76800	Amigo2	VTL2	transporter	Fe	0.0250527	1	-0.60806	0.410531	-1.40651	0.0097207	-0.480477	0.643649	The gene encodes nodulin-like2 whose transcript abundance was repressed under conditions of Fe-deficient growth.
